# Supplementary material for: The GATAD2B-NuRD complex drives DNA:RNA hybrid-dependent chromatin boundary formation upon DNA damage
Source: EMBO J. 2024 May 8;43(12):8. doi: 10.1038/s44318-024-00111-7 (PMC11183058; doi:10.1038/s44318-024-00111-7)
Supplement: Supplementary file 2 — Source data Fig. 1 [file 44318_2024_111_MOESM2_ESM.zip]

Archive with 40 entries (36 files):
- Figure 1/
- __MACOSX/._Figure 1
- Figure 1/Figure 1F/
- __MACOSX/Figure 1/._Figure 1F
- Figure 1/Figure 1G/
- __MACOSX/Figure 1/._Figure 1G
- Figure 1/.DS_Store
- __MACOSX/Figure 1/._.DS_Store
- Figure 1/Figure 1E/
- __MACOSX/Figure 1/._Figure 1E
- Figure 1/Figure 1B.xlsx
- __MACOSX/Figure 1/._Figure 1B.xlsx
- Figure 1/Figure 1F/+IR +RNH1.tif
- __MACOSX/Figure 1/Figure 1F/._+IR +RNH1.tif
- Figure 1/Figure 1F/Figure 1F.xlsx
- __MACOSX/Figure 1/Figure 1F/._Figure 1F.xlsx
- Figure 1/Figure 1F/+IR.tif
- __MACOSX/Figure 1/Figure 1F/._+IR.tif
- Figure 1/Figure 1F/-IR 1.tif
- __MACOSX/Figure 1/Figure 1F/._-IR 1.tif
- Figure 1/Figure 1F/-IR 2.tif
- __MACOSX/Figure 1/Figure 1F/._-IR 2.tif
- Figure 1/Figure 1G/Figure 1G.xlsx
- __MACOSX/Figure 1/Figure 1G/._Figure 1G.xlsx
- Figure 1/Figure 1G/-IR.tif
- __MACOSX/Figure 1/Figure 1G/._-IR.tif
- Figure 1/Figure 1G/+IR.tif
- __MACOSX/Figure 1/Figure 1G/._+IR.tif
- Figure 1/Figure 1G/+IR +ATMi.tif
- __MACOSX/Figure 1/Figure 1G/._+IR +ATMi.tif
- Figure 1/Figure 1G/+IR +PARPi.tif
- __MACOSX/Figure 1/Figure 1G/._+IR +PARPi.tif
- Figure 1/Figure 1E/+IR +RNH1.tif
- __MACOSX/Figure 1/Figure 1E/._+IR +RNH1.tif
- Figure 1/Figure 1E/Figure 1E.xlsx
- __MACOSX/Figure 1/Figure 1E/._Figure 1E.xlsx
- Figure 1/Figure 1E/-IR.tif
- __MACOSX/Figure 1/Figure 1E/._-IR.tif
- Figure 1/Figure 1E/+IR.tif
- __MACOSX/Figure 1/Figure 1E/._+IR.tif
