# Supplementary material for: The GATAD2B-NuRD complex drives DNA:RNA hybrid-dependent chromatin boundary formation upon DNA damage
Source: EMBO J. 2024 May 8;43(12):8. doi: 10.1038/s44318-024-00111-7 (PMC11183058; doi:10.1038/s44318-024-00111-7)
Supplement: Supplementary file 2 — Source data Fig. 1 [file 44318_2024_111_MOESM2_ESM.zip › Figure 1/Figure 1B.xlsx]

## Sheet: Sheet1
	log2 fold change(IR vs no IR 1st)	log2 fold change(IR vs no IR 2nd)
ZNF66	-9.03774	0
MEX3D	-8.73035	0
PASK	-8.42717	0
TDRD3	-8.29501	0
CLINT1	-7.71065	0
MALRD1	-7.25226	0
HERC5	-6.98492	0
HIST1H2BO;HIST2H2BE;HIST1H2BB	-6.5184	0.881534
PCGF1	-6.49427	0
ANKZF1	-6.4186	0
WDR5	-6.34176	0.171754
MAGT1	-6.3414	0
SEH1L	-6.3227	0
CXXC1	-6.2715	0
MCM8	-6.23047	0
TADA1	-6.22991	0
TFAM	-6.13249	0.132598
ZNF593	-6.11514	0
NDUFA4	-6.07292	0
PRC1	-6.04128	0
ACAD11	-5.93776	0
CEP55	-5.84333	0
ZBTB48	-5.8326	0
CFAP20	-5.71584	0
BARD1	-5.70876	-4.04002
CENPV	-5.69105	0
EBF3	-5.61978	0
PRRC2A	-5.60985	0.624499
RIOK2	-5.59447	0
HIC2	-5.53469	0
ZC3H7B	-5.52748	0
DDX46	-5.4916	0
CSNK1E;CSNK1D	-5.47195	4.07323
FCF1	-5.47014	5.56353
GAR1	-5.441	1.33665
MAP7D3	-5.3732	0
MFAP1	-5.36942	0
EZH2	-5.35471	3.79223
GSG2	-5.34466	0
WDR46	-5.33999	1.34537
HERC2	-5.33985	0
ASCC2	-5.3257	0
BCLAF1	-5.32502	0
DDX54	-5.25594	4.97722
ZNF574	-5.23602	0
SGOL2	-5.22714	0
CCDC86	-5.18739	2.57113
MID1;MID2	-5.18259	0
PHC3	-5.1763	0
DPY30	-5.11011	-3.20678
NCAPH	-5.05441	0
NAMPT	-4.98389	0
HSPA5	-4.9802	-0.0297403
CABIN1	-4.94668	0
XRN1	-4.93779	5.77995
GTF3C6	-4.92165	0
TOX4;TOX2;TOX3	-4.8898	0
UBN2	-4.87224	0
SCAF8;SCAF4	-4.867	0
CCDC71	-4.86231	-3.45534
SEC61B	-4.84549	0
EIF3K	-4.84466	0
PYCR2	-4.80435	0
RBAK;RBAK-RBAKDN	-4.77956	0
AIFM1	-4.75331	0
SLTM	-4.72858	0
GRAMD1C	-4.72617	4.41541
SF1	-4.72314	0
NLE1	-4.7156	2.60602
ZNF655	-4.66501	0
HOXA11	-4.60045	0
TUBAL3	-4.59451	0
MRPS16	-4.5896	0
NCLN	-4.55281	0
TRMT112	-4.51944	0
EIF2AK4	-4.5049	0
CWC15	-4.4671	0
FAR1	-4.46215	0
ZC3H13	-4.43022	0
BMP2K	-4.41706	0
PPM1D	-4.41399	0
ZNF777	-4.39532	0
IKZF5	-4.38385	0
PPFIA1	-4.33575	0
CDC40	-4.3206	0
MICU2	-4.30953	0
ZNF93	-4.30225	0
MRPL22	-4.29679	0
CMAS	-4.28805	2.40491
GTF3C4	-4.27909	0
NUMB	-4.25637	0
NXT1	-4.25083	0
PKP4	-4.1989	0
STAU1	-4.18844	0
PIK3R1;PIK3R3	-4.16243	0
ZNF184	-4.1607	0
MAP7	-4.12522	0
MRPL47	-4.1081	0
ATXN7L2	-4.09835	0
DEPDC1	-4.05011	0
TPX2	-4.02257	4.91006
STT3A	-3.97145	0
ZXDC	-3.95028	0
CENPQ	-3.94921	0
SDCBP	-3.94413	-4.63987
BCCIP	-3.91423	0
CDK5RAP2	-3.90465	0
RBBP5	-3.88654	0
IGLL5	-3.88148	0.426923
FAM178A	-3.87974	0
HSD17B10	-3.87751	0
ZCCHC6	-3.85654	0
CDC45	-3.84986	0
ENGASE	-3.83844	0
CBLL1	-3.83346	0
TFB1M	-3.82088	0
SCMH1	-3.8056	0
RSBN1L	-3.76261	0
MTMR1	-3.7411	0
ITPR3	-3.71387	0
TOP2B	-3.69907	0
EEF1B2	-3.69204	0
ASH1L	-3.6756	0
ZSCAN25	-3.65467	0
CKAP2L	-3.59817	0
PPIL2	-3.58411	0
BUD31	-3.56253	0
KDM1A	-3.56137	0
ESCO2	-3.51377	0
SEC61A1	-3.50784	0
TOP3A	-3.4619	0
TUBB6	-3.42841	0
KIN	-3.41469	3.42786
MTDH	-3.37376	0
TRAIP	-3.37363	0
CSTF3	-3.35696	0
TARBP2	-3.31404	0
NCOA5	-3.28626	4.22008
STOML2	-3.24438	0
SLX4	-3.21995	0
USP39	-3.21353	0
SPEN	-3.21085	0
ZNF320;ZNF525;ZNF502;ZNF701;ZNF468;ZNF765;ZNF813;ZNF28;ZNF761;ZNF836;ZNF888	-3.19399	0
PARN	-3.18842	5.44937
RCL1	-3.18189	5.7966
TFDP1	-3.18129	0
CDK12	-3.17958	0
USP54	-3.16281	0
TAF9;AK6	-3.154	0
ZNF746	-3.14737	0
SAMD1	-3.11508	0
BRD9	-3.10935	0
MSL3	-3.09457	0
ATXN2	-3.02923	0
SP9	-3.00409	0
HPX	-3.00346	-3.76089
PRPF38A	-2.97108	0
ATAD2	-2.96068	0
TAF6L	-2.92243	0
SNIP1	-2.8827	0
COPB1	-2.85396	0
SSR1	-2.80207	0
PAK1IP1	-2.78707	2.16903
LSM11	-2.77541	0
HSPG2	-2.76419	0.0888796
TECR	-2.73943	0
CSNK2A1;CSNK2A3	-2.73181	0
SMARCD1	-2.6557	0
CEP170	-2.61101	0
RP9	-2.58102	4.23719
CLN6	-2.49547	0
CCDC59	-2.48269	0.455224
CDK2;CDK3	-2.44828	2.75838
KTN1	-2.42819	0
NCAPG2	-2.41817	0
IFRD2	-2.3692	0
BCAS2	-2.35293	0.882779
RPN2	-2.34614	0
GUF1	-2.34537	0
DDX42	-2.29432	0
NR2F1;NR2F2	-2.27251	0
ORC1	-2.25052	0
MSI1	-2.19851	0
MARK3	-2.19206	0
TAF1B	-2.18357	0
LAMA5	-2.17622	0
ANAPC7	-2.17024	0
SSBP1	-2.16978	0
GTPBP10	-2.16601	0
CDK11B;CDK11A	-2.16063	0
CDK5	-2.16061	0
TSR1	-2.15388	0
PRPF3	-2.12878	-0.999028
MARK2	-2.11718	0
KDM2B	-2.11356	0
TRIM27	-2.09788	0
SHPRH	-2.09766	0
RFC2	-2.07046	0
RPL9	-2.02714	0.32101
MYCBP2	-2.02485	0
VEZF1	-1.99003	3.77572
TAF9B;TAF9	-1.98976	0
MAGED1	-1.98131	5.19362
SNRPG;SNRPGP15	-1.98044	-1.27524
ZBTB43	-1.977	0
SBF1	-1.97326	0
SUPT7L	-1.97308	0
ABCF1	-1.9224	1.10149
SUPT20H	-1.92159	0
RPP25L	-1.91453	0
LARP4B	-1.90298	3.51618
STT3B	-1.87912	0
MSL2	-1.86785	0
ZKSCAN8	-1.85718	-2.63184
AGRN	-1.85499	0
NSD1	-1.83888	4.7243
KDM5A	-1.81536	2.85709
RECQL4	-1.81497	0
NCBP1	-1.76966	1.21971
RRP15	-1.76532	0.58479
TIGD2	-1.75164	0
ASPH	-1.72333	-3.67958
DSP	-1.71853	0
ITPR2	-1.70839	0
THAP11	-1.7025	0
SLC1A3	-1.70109	0
AP2B1	-1.67897	0
RPL39;RPL39P5	-1.6677	0.844047
NFX1	-1.65282	0
BLM	-1.64061	-0.494039
SLC3A2	-1.63352	0
RBM22	-1.58823	0
MBD4	-1.58009	-1.61656
ZC3H15	-1.57889	-0.291125
ACTR8	-1.56027	0
FHL1	-1.55293	0
GTPBP2	-1.55016	0
TIMM23B;TIMM23	-1.53508	4.96624
TOPBP1	-1.5321	0
CKMT1A;CKMT1B	-1.51565	0
DCAF13	-1.50337	1.7874
USMG5	-1.50188	0
POLR1C	-1.4781	0
LACTB	-1.46649	-0.315793
SND1	-1.4634	-3.05313
IGHMBP2	-1.45858	-0.823049
ECT2	-1.44886	0
CDC2;CDK1	-1.44783	1.23347
GTPBP1	-1.44203	0
DHX29	-1.43539	0
PHC1	-1.42631	-3.16534
ZNF397	-1.41982	3.48764
TADA3	-1.41308	0
CDC7	-1.41256	0
CLK3	-1.40491	1.2286
FBXO11	-1.38962	4.45417
RMI2	-1.38372	0
CHD8	-1.38342	0
YME1L1	-1.36765	0
PTPN13	-1.36347	0
MRPS17;hCG_1984214	-1.35913	-0.163159
GATAD1	-1.35617	-2.07797
PRR14	-1.35511	0
DNMT1	-1.30808	0
DHX36	-1.30802	0
DNAJC11	-1.30539	0
CHPF	-1.30266	0
SLC25A10	-1.30072	0.539052
BCOR	-1.29904	4.97424
PCNT	-1.28539	0
ARHGAP11A	-1.28273	0
PINX1	-1.27836	0.344182
PDLIM7	-1.26741	0
WDR11	-1.26646	0
TBL3	-1.26617	1.09609
ASCC3	-1.25998	0
ERAL1	-1.25652	0
ZNF770	-1.25354	4.83916
POLR2A	-1.24378	0
LAS1L	-1.23614	0
TICRR	-1.23313	0
GTF3C1	-1.23207	-0.0473928
ASH2L	-1.21961	1.37337
C12orf43	-1.21836	0.132224
UTP11L	-1.20489	0.369525
TRIM25	-1.18937	0
CCDC77	-1.18485	0
PAF1	-1.1842	0
DHX16	-1.17904	0
GLYR1	-1.17624	-0.492469
CETN2	-1.17357	1.62503
POLR1E	-1.17346	-4.37878
PKN3	-1.16843	0
CHD1L	-1.14792	4.79178
RPL29	-1.13948	-0.0691633
NUP188	-1.13778	0.902465
UBAP2L	-1.12744	0
CWC25	-1.12715	0
ZC3H8	-1.12504	4.15085
HNRNPD	-1.12162	-1.6428
UPF1	-1.11327	0.823241
RFC1	-1.11181	0.400683
RBM15B	-1.0977	0
MCM9	-1.09543	0
ZNF346	-1.08655	0.955653
POLR1B	-1.08193	0
DDX56	-1.08008	1.47657
AURKB	-1.07647	0.221009
MRPL44	-1.0702	0
NCAPD3	-1.0617	0
MED19	-1.05619	0
WDR36	-1.05141	0.465617
GEMIN4	-1.04493	0
PLCH1	-1.03588	0
SIX1;SIX2	-1.02952	-0.234536
PHRF1	-1.02849	0
SMN1;SMN2	-1.02789	0
YTHDF2	-1.00276	1.943
NSMCE4A	-1.00227	0
AKAP8L	-1.00142	4.12831
ZCCHC8	-0.995618	-4.91607
ZNF622	-0.995605	1.58847
ZNF146	-0.993575	0
NKAP	-0.990396	2.20186
TAF7	-0.981734	0
VRK1	-0.979777	0
PNMAL1	-0.976932	1.43951
MKI67	-0.976628	0.378882
MCM3AP	-0.975718	0
FLYWCH1	-0.974963	0
AIMP1	-0.966582	0
ZMYM4	-0.965745	0
CBX4	-0.965129	0.200906
FXR1	-0.959649	1.4442
FAM98A	-0.959167	5.59763
RPS15A	-0.953382	1.06987
DNAJA3	-0.940896	1.63658
DDX51	-0.94	0.480412
MIOS	-0.936255	0
KIF20B	-0.92685	4.95432
DHX30	-0.919122	-0.0516176
EED	-0.916049	2.08118
EWSR1	-0.910623	0
TRMT10C	-0.910237	3.84348
SRPK2	-0.909825	1.14115
BUD13	-0.908519	0
EIF3F	-0.907369	0
RBBP6	-0.906039	0
RPS24	-0.902398	1.07775
RPS15	-0.902106	1.21714
DUSP11	-0.899709	0.320884
RPSA	-0.893508	1.91266
EEF1E1;EEF1E1-BLOC1S5	-0.890189	0
BRPF3	-0.889283	0
AKAP1	-0.887767	0
RPL38	-0.872403	0.453855
SUGP2	-0.869487	5.09687
SMARCE1	-0.864829	-4.22131
SMARCA1	-0.864324	-0.782456
	-0.854817	0
TAF1C	-0.852712	0
SF1	-0.851678	0
KAT7	-0.85152	0
TRIM26	-0.850181	-0.324605
TBL2	-0.849044	-0.491624
EXOSC3	-0.843291	-0.336301
NFXL1	-0.841468	0
WDR12	-0.840262	2.62629
MEPCE	-0.838996	0
ERCC6	-0.830806	0
NHP2	-0.830338	0.650947
EXOSC4	-0.825709	-0.411445
CDKN2A	-0.816867	0
CEPT1	-0.81364	0
HNRNPAB	-0.810964	4.47045
CAAP1	-0.809188	0
MAX	-0.805883	0
MIS18BP1	-0.805593	0
MRPL24	-0.802463	0
PPP1R9A	-0.800368	0
ZKSCAN1	-0.797263	0
TFIP11	-0.793271	0
RBM14	-0.78449	0.216638
STAU2	-0.784286	-0.81265
KRIT1	-0.781865	0
SERPINH1	-0.781205	-3.59104
SENP1	-0.77984	0
FAU	-0.776523	2.47146
RING1	-0.776467	-5.20396
RPS20	-0.770665	0.860709
RPS3	-0.759397	1.2868
RPS4X	-0.757939	0.243066
ZNF281	-0.755555	0.360497
PRDX3	-0.750068	0
ZNF106	-0.745103	4.69813
BRPF1	-0.744304	0
KCNK1	-0.742249	3.78345
WDR75	-0.741504	1.25809
MSI2	-0.740279	0.115708
USP36	-0.739766	0.896689
CD3EAP	-0.736648	0.147883
NSA2	-0.735812	0.932025
EIF4G1	-0.733817	0
POLR2L	-0.733584	0
REPIN1	-0.732551	0
ZC3HAV1	-0.729449	0.216474
OBSL1	-0.725964	0
ARID2	-0.722547	4.27422
ERCC3	-0.722363	0
RPS27L	-0.72226	0
NSUN2	-0.72063	0
RBM23	-0.719941	0.816394
NXF1	-0.715491	-1.48503
UHRF1	-0.713496	1.88242
HMGXB4	-0.712655	0
NSMCE1	-0.711547	0
KIF22	-0.710982	1.23698
RPL13	-0.706536	0.106551
RPS10;RPS10-NUDT3	-0.706199	1.76614
KIF18B	-0.70353	0
LIG3	-0.701835	0
CDK13	-0.699883	3.73361
SF3B3	-0.699462	3.20732
MED1	-0.697793	0
RAD21	-0.696942	0
C14orf166	-0.693372	1.74304
FAM208B	-0.691215	0
ING5	-0.690562	0
RBM6	-0.688653	-1.97864
	-0.687854	0.183288
PPP1CB;PPP1CA	-0.684461	-0.426919
PGAM5	-0.683145	-0.0931864
CHD2	-0.682183	0
SCAF11	-0.680413	5.3028
TRMT1L	-0.670489	-5.78763
RPF2	-0.669753	0.72679
RTCB	-0.666856	3.37095
CDCA2	-0.664748	-0.411834
MTA1	-0.664605	0
ATAD3A	-0.664407	0.565827
MRPS2	-0.662255	0
RBM17	-0.653363	0
CPSF7	-0.653207	0.572776
SDAD1	-0.647891	1.02199
RPL28	-0.644277	0.0168486
PPHLN1	-0.643931	4.48476
RPS2	-0.642015	0.836133
POLR1A	-0.638297	2.13926
NOLC1	-0.638001	1.74586
RPL14	-0.635306	0.573415
UTP6	-0.634814	3.60309
ATAD5	-0.629689	1.33199
PWWP2A	-0.629159	0
DDX49	-0.628055	0.289664
RPS7	-0.625552	1.78178
CAPRIN1	-0.625272	1.91251
PES1	-0.624753	0.988645
RPL32	-0.624499	0.452733
RPS19BP1	-0.622327	0.0308542
ZMYND8	-0.618827	0
KANSL1	-0.618579	0
NOP16	-0.617829	0.431588
DNAJB6	-0.613168	2.17882
RMI1	-0.613124	0
URB1	-0.608939	4.41826
PTDSS1	-0.606791	0
CPSF2	-0.606339	1.50102
ZNF687	-0.60497	0
DHX37	-0.600465	1.16498
SUPT3H	-0.600091	0
KHDRBS1	-0.596507	1.0887
MKI67	-0.595077	0.311614
MEAF6	-0.594504	4.87596
GTF3C5	-0.594316	0
MRPS15	-0.58661	-4.04434
COL18A1	-0.585326	-0.417361
C17orf85	-0.584599	0
SCAF1	-0.582555	-0.625953
CEBPZ	-0.577832	1.92439
SRBD1	-0.574542	0.962533
PHF8	-0.572093	1.5786
MRPS5	-0.570584	0
SLC25A3	-0.570182	1.1327
COPE	-0.569484	3.8233
BOP1	-0.569247	1.99762
RPL37	-0.568318	0
KHSRP	-0.565909	-0.0989923
U2SURP	-0.564696	1.74686
CPSF3L	-0.561889	0
CPSF4	-0.557344	2.33662
RPL10A	-0.554719	0.27399
RBM5	-0.554688	0
RBMX2	-0.554341	0.110692
SMC5	-0.54828	3.75853
FAM91A1	-0.547522	0
RECQL5	-0.541949	0.267667
NUFIP2	-0.54153	0
FXR2	-0.535523	1.19403
POLR2B	-0.532767	0
RPS5	-0.53263	0.373174
BRD1	-0.530335	0
FAM207A	-0.529117	0.454097
RPL35	-0.527562	-0.286021
ZNF800	-0.526839	-5.08601
DNTTIP2	-0.526746	1.97728
TCOF1	-0.526183	0
MSH2	-0.525035	3.53405
SKI	-0.524831	0
DDX41	-0.523652	2.75482
TOE1	-0.52332	0
DDX10	-0.521499	0.529613
G3BP2	-0.520076	7.96182
NKTR	-0.519151	0
KLF16	-0.518605	0
MRPL21	-0.517024	0
SNRPF	-0.51653	0.734254
YY1	-0.51541	0
INCENP	-0.513314	1.31985
DDX31	-0.510942	0.0859995
DRG1	-0.509742	-0.587174
RPS25	-0.508037	1.25154
ZFC3H1	-0.505183	-0.971747
GTF3C3	-0.503821	3.28681
PRR14L	-0.502233	0
NDUFA13	-0.501472	0
RPL30	-0.500463	0.132838
ANKRD11	-0.500396	0
RPL10;RPL10L	-0.494811	-0.132962
STRBP	-0.493546	0.0493002
ZNF22	-0.488467	-1.15891
AGO1;AGO2	-0.488074	0
COPA	-0.487742	-5.59749
DDX54	-0.487168	0.825669
DDX28	-0.486173	3.95878
HSPA8	-0.485898	0.695001
RPS16	-0.485021	0.459334
MRPL3	-0.4828	0
CBX3	-0.479451	1.2388
WHSC1	-0.475831	-0.0961123
EIF5B	-0.475198	2.60159
GNB2L1	-0.474746	0.800912
RBM4B;RBM4	-0.473298	0.100156
WDR3	-0.47277	1.3748
HNRNPM	-0.470582	0.010253
UBTF	-0.470456	-0.0485888
RPS21	-0.470145	1.51767
MCM5	-0.469035	1.14571
BIRC5	-0.467191	5.33919
CIRH1A	-0.46568	2.12019
HACD3	-0.463254	0.705054
RAB11FIP2	-0.462289	0
CSDE1	-0.462201	1.49178
NIPBL	-0.460689	0
DDX20	-0.460446	1.05726
PIP5K1A;PIPSL	-0.459954	0
NOL12	-0.455874	0.269916
PCBP1	-0.453559	0.637711
EXOSC7	-0.451936	-0.504932
TUFM	-0.451406	0
PRPF40A	-0.449639	0.987599
RPF1	-0.449113	3.49957
YTHDC2	-0.441739	0.456962
POGZ	-0.440917	3.61631
NOP58	-0.440471	1.46061
RPL18	-0.438886	0.460624
RPRD1A	-0.434896	0
ELL	-0.431369	0
TEX10	-0.430232	0.517213
CIRBP	-0.424962	0
AHCTF1	-0.422853	4.53165
TUBG1;TUBG2	-0.421945	4.90706
RPL11	-0.41928	0.536654
GTF3C2	-0.41759	0.71345
KIF23	-0.416226	0.811137
RPS3A	-0.414315	0.26167
SMC3	-0.413165	1.749
NUP205	-0.411105	-0.0754767
SLU7	-0.409114	0
PKM	-0.407481	-0.0228834
UTP18	-0.40549	0.648112
PHC2	-0.403008	1.76565
ZCCHC3	-0.40261	1.31841
DDX1	-0.402596	1.3268
SPTY2D1	-0.402175	0.185882
RAE1	-0.401853	-4.60491
CACTIN	-0.398513	0
KIF20A	-0.397775	0
SKIV2L2	-0.39457	0.918899
CENPU	-0.393027	0
FLII	-0.39199	-1.96883
RBM4	-0.391116	-0.00927067
ATP2A2	-0.390187	0.0797738
MRPL41	-0.388833	-1.44279
CHERP	-0.387645	0
SLC1A5	-0.387483	0
GNL3L	-0.387469	2.15641
RBM10	-0.387393	1.03884
DNAJC9	-0.386352	-0.478057
SF3B6	-0.384172	0
ZNF512	-0.380565	0.14795
MRPL15	-0.380334	0
H1FX	-0.379304	-0.766942
NOB1	-0.376803	0
NGDN	-0.373019	6.47858
RPL12	-0.372794	-0.516339
AMMECR1L	-0.370658	0
DNAJA1	-0.370481	-0.118457
MPHOSPH10	-0.368821	2.68186
SNRPD2	-0.368579	0.679792
DDX52	-0.368016	0.616273
FMR1	-0.367835	0.233537
POLR2H	-0.36469	0
RPS19	-0.364236	0.677062
EHMT1	-0.363545	3.07678
MSL1	-0.361653	0
PRRC2C	-0.360623	0.339131
RPL17;RPL17-C18orf32	-0.360059	0.499501
RPL23	-0.359492	0.622085
RPL13A;RPL13a	-0.359332	-0.0123224
DDX39A	-0.358319	0.338235
SNRNP48	-0.357713	0
UQCRC2	-0.356238	0.00871181
CLK1	-0.355674	0
RPL23A	-0.355523	0.981135
ALYREF	-0.354651	-6.27662
FBLL1	-0.353442	1.07693
FUS	-0.351848	4.24717
UBE2S	-0.345578	0
DLX2;DLX5	-0.3448	0
FBL	-0.3429	1.28718
RBM39	-0.340924	0.39607
UBAC2	-0.339534	0
USP10	-0.339368	6.27097
PPIL3	-0.338262	0
HSPA9	-0.338181	0.58896
DDX50	-0.336879	0.646241
DDX5	-0.33656	-0.257277
NOC3L	-0.334825	0.401809
PPP1CC;PPP1CA	-0.332694	0.766172
MAK16	-0.332305	1.57861
SRRM1	-0.329883	0
PLRG1	-0.329728	-0.187955
ZNF48	-0.328275	-0.0738326
CKAP4	-0.327989	0
HNRNPUL1	-0.325349	-0.188897
EIF2S2	-0.324965	0
G3BP1	-0.324443	1.33044
HELLS	-0.324161	1.68832
HIST1H1E;HIST1H1A	-0.323781	-0.294627
RPS12	-0.321532	0.241719
RRP1B	-0.319928	0.227176
C3orf17	-0.319802	0.396426
SON	-0.319779	0.571717
PAPD5	-0.318727	0.647203
RCN2	-0.317113	0
WDR43	-0.316443	0.787768
TAF15	-0.316218	0.984965
SRP68	-0.315812	0
ZNF148	-0.314136	0
PURA	-0.313777	3.47485
RPS11	-0.313659	0.661195
EMD	-0.313148	0.787707
RACGAP1	-0.309091	0.682265
BAZ1A	-0.308372	1.31142
ARHGEF2	-0.3052	0
SMC1A	-0.3042	0.520446
DGCR8	-0.302995	0
MYBBP1A	-0.302869	0.450513
MCM10	-0.301541	-0.499446
ESF1	-0.299563	5.1454
MYEF2	-0.299253	-1.44664
TMEM33	-0.297139	3.08093
ILF2	-0.293054	0.551814
SRSF4	-0.292615	4.83272
NOC2L	-0.290101	2.83919
CWF19L2	-0.288657	0
CHD3	-0.287391	0
SLC25A5	-0.286544	-0.141923
POLR2C	-0.284944	0
LARP4	-0.2816	3.23118
GATA6	-0.281039	0
UTP3	-0.280917	0.733972
CDCA7	-0.280568	-0.456832
RPL7A	-0.280038	0.532317
HNRNPF	-0.279086	0.267591
RRP1	-0.273784	0.521222
GEMIN2	-0.273784	0
RPL35A	-0.273274	0.509177
PRKCI	-0.2709	0
NDUFA9	-0.269954	0
TRIP4	-0.269551	0
NTPCR	-0.268525	0
UPF3B	-0.267751	3.49433
KAT6A;MYST3	-0.267461	-3.51987
PHF6	-0.266923	-0.241092
RGPD3;RGPD4	-0.265168	0
ZCCHC7	-0.261237	-0.564662
RPS27	-0.260951	1.81573
WDR76	-0.260388	0.246444
PCBP2	-0.256963	0.8788
RPS26;RPS26P11	-0.255399	0.727309
RPL15	-0.255193	0.0655317
MAP7D1	-0.254878	0.247153
CHEK1	-0.252397	3.10566
SNRPD1	-0.252379	0.437623
TIMM50	-0.252074	1.96994
RPL7	-0.249467	0.916514
PRDM15	-0.247182	-4.76928
MAGOH;MAGOHB	-0.246625	1.31858
DDX3X;DDX3Y	-0.243199	0.0827761
RRP8	-0.238153	0.222598
FUBP3	-0.236083	3.51437
PRPF38B	-0.23269	1.96759
NRDE2	-0.232608	0
HOXB6	-0.232532	0
TTF1	-0.23243	0.993655
IRS4	-0.230819	0.685775
NOC4L	-0.230161	1.55625
EXOSC1	-0.230124	-0.0515031
ZNF592	-0.229575	3.54274
DDX24	-0.225999	0.419017
RPL18A	-0.224694	0.408757
NHP2L1	-0.224519	1.16095
KNOP1	-0.224488	-0.121511
KIAA0020	-0.219827	0.413381
ASPM	-0.218715	-5.34388
POLR2I	-0.218289	0
MCU	-0.21782	0
RPS17	-0.217586	1.34952
NOP56	-0.21613	1.50336
RPS6	-0.216025	0.341044
CCAR1	-0.215196	0
ZNF512B	-0.212123	1.85637
CDCA8	-0.211951	0.843814
RRP12	-0.210877	0.835427
ZNF780A	-0.207232	1.76681
KRI1	-0.206571	0.673831
PPAN-P2RY11;PPAN	-0.20612	0.403314
PHF2	-0.204095	-1.01556
DIDO1	-0.202558	1.05816
RPS8	-0.202283	0.249059
EIF6	-0.200824	0.559714
AGAP3	-0.199805	0
BCL7A;BCL7B;BCL7C	-0.197267	0
TMA16	-0.196433	0.779332
BAZ1B	-0.195806	0.468299
WDR33	-0.195054	0
ASCC1	-0.194491	0
DDX17	-0.193204	0.778771
ADAR	-0.192971	0.288074
GNL2	-0.189971	0.756034
CTR9	-0.18975	0
RPL27A	-0.189668	0.503489
MSH6	-0.183976	1.13595
GRSF1	-0.183351	0.632028
SENP3;SENP3-EIF4A1	-0.182981	0.00704673
EHMT2	-0.182717	-2.6494
NET1	-0.180307	0
PHF5A	-0.180043	0
FTSJ3	-0.179971	0.827489
CUL1	-0.179709	0
ATP5C1	-0.179297	-0.0614023
ADAR	-0.179292	4.21177
LARP1	-0.178926	1.73824
C9orf114	-0.178294	-0.156875
ILF3	-0.175479	0.649411
ZNF638	-0.17426	-0.259458
KRR1	-0.172498	0.673358
KIF18A	-0.172095	0
NOP2	-0.171763	-0.336659
TADA2B	-0.171479	-1.98501
SRSF5	-0.171411	0.060565
THAP4	-0.170054	0
GPATCH4	-0.169261	0.350055
STAU1	-0.167054	1.06663
POLDIP3	-0.166923	0.431121
SART1	-0.166781	-0.206325
RBM7	-0.166354	0
CHD7	-0.166224	-2.37453
AP3D1	-0.165771	0.142533
POLA1	-0.163751	0
MTG1	-0.162799	0
RPL21	-0.162206	0.152373
GTPBP4	-0.161931	0.479518
NAT10	-0.160069	0.695945
ATP5B	-0.155536	0
GNL1	-0.152307	0
RPL8	-0.146855	0.0953512
C2CD3	-0.146604	0
POLR2E	-0.146516	0.394689
SLC16A1	-0.145978	2.34391
DNAJC13	-0.145156	0
RPS14	-0.144322	0.690885
PLK1	-0.143247	0
MRPS9	-0.142568	0
HLTF	-0.140323	5.19253
C8orf33	-0.138351	-0.155221
RPL34	-0.138268	-0.507957
CKAP2	-0.137679	4.7296
RPS9	-0.13749	0.0925875
AKAP8	-0.135409	0
RPL4	-0.132836	0.416884
NOL11	-0.130233	2.15402
CDC5L	-0.128243	0.473268
PDCD11	-0.125869	0.817262
SRPK1	-0.125716	0.822509
OGT	-0.125499	0
ABCF2	-0.121795	0.484382
ZNF462	-0.120526	0
NVL	-0.119971	2.80523
HDAC2	-0.118291	4.67252
SF3B1	-0.118136	6.15374
XRN2	-0.117833	-0.204154
PBRM1	-0.117806	0.170829
LBR	-0.117616	-0.294332
SFPQ	-0.117303	2.38855
ARL6IP4	-0.116883	0
H2AFV;H2AFZ	-0.114425	2.43992
RNF2	-0.112248	-0.038331
DNTTIP1	-0.110663	0
ZNF768	-0.108905	-0.938327
OSBPL8	-0.107043	0
HDAC1	-0.106839	1.82624
ZNF197	-0.104196	0
ZNF24	-0.101926	-0.869626
ERH	-0.100022	0.936812
DHX33	-0.0999422	0.404805
DDX27	-0.0999136	1.26599
GNL3	-0.096673	0.551843
RPL6	-0.0960817	0.0611944
DHX40	-0.0918608	-0.911262
CDC20	-0.0905619	1.43465
YARS2	-0.0895224	0
BCLAF1	-0.0884485	1.86817
RBM8A	-0.0878153	0.518929
RPL7L1	-0.0877638	0.765025
INTS3	-0.0872278	0
LDHA	-0.0837984	0
DDX23	-0.0825454	0
HSPA1B;HSPA1A	-0.0812902	-1.04848
NOM1	-0.0784655	0.133676
ZGPAT	-0.0774889	0
SNRPN;SNRPB	-0.0764626	0.699698
IGF2BP1	-0.0758085	-0.0923185
NOL8	-0.074895	3.91169
INADL	-0.074254	0
SF3B2	-0.0729609	0.765399
NOP14	-0.0721121	1.46436
LENG8	-0.0705233	2.67029
ATAD3B	-0.0701017	0
SLC25A6	-0.0683908	0.347409
RPL22L1	-0.0682058	0.997678
SLC25A1	-0.0681849	0.701009
POM121	-0.0674335	-5.82513
IGF2BP3	-0.0661707	0.560864
POLE	-0.0660811	0
MRPL49	-0.0653143	0.910126
CCDC137	-0.0652437	-0.128198
FAM120A	-0.0640878	0
CWC22	-0.0638723	0
RBFOX2;RBFOX1	-0.0636681	1.16428
DROSHA	-0.0553656	0
SLC25A11	-0.0531798	0.773429
SRPR	-0.0526228	-0.054862
MPHOSPH6	-0.050063	-0.374665
PRPF8	-0.0456247	1.11405
RUVBL1	-0.0450449	1.10405
TRIP12	-0.0433149	1.24048
PPP1R10	-0.042676	0
TRIM41	-0.0423994	0
NKIRAS2	-0.0421476	0
LYAR	-0.041831	0.414218
HNRNPA0	-0.0408926	1.21626
RPLP0;RPLP0P6	-0.039876	-0.634814
RBM25	-0.0396814	0.926442
APOBEC3C;APOBEC3D;bK150C2.9	-0.0385656	0
TUBB	-0.0384398	4.81403
MCM3	-0.038352	4.32255
ZNF689	-0.0372037	4.32626
NOL9	-0.0348997	0
RSL24D1	-0.0347509	1.60187
SRRM2	-0.0313807	2.14038
EIF3E	-0.0313635	0
TP53	-0.0295286	0
CHTOP	-0.0284166	0.39055
DHX57	-0.0276174	2.91313
SNRPD3	-0.0266905	0.163281
DHX15	-0.0254679	0.120294
NOL6	-0.0252161	1.69117
RBM28	-0.0239229	0.478906
DDX47	-0.0232	1.43606
SMARCA5	-0.0231409	0.786883
RPL5	-0.0207911	0.33623
CBX2	-0.0156984	-0.46812
MTF2	-0.0151338	-2.13533
PRPF6	-0.0129309	1.69479
SMC6	-0.011466	0
RPL36	-0.0104113	0.584949
MRPS27	-0.00967121	0
ZNF644	-0.00924206	0.287747
EEF2	-0.00628185	0
DHX8	-0.00466067	-0.206563
DIMT1	-0.0023241	0.354091
MMTAG2	-0.00112629	-0.638663
TCERG1	-0.000248909	4.78754
KPNB1	-0.00020498	3.15834
SETX	0	7.14225
CBX5	0	5.39199
MPG	0	5.36968
COL12A1	0	5.02833
NOP2	0	4.83881
RPN1	0	4.61404
NACA	0	4.37977
SNRPA1	0	4.35743
ARGLU1	0	4.21171
HS2ST1	0	4.1713
PSIP1	0	3.97575
	0	3.83279
RBM42	0	3.47033
CDC73	0	3.10103
RCC2	0	2.00763
BUB3	0	1.66314
EIF5A	0	1.53005
HIST1H2AC;HIST3H2A;HIST1H2AB;H2AFX	0	1.36991
MAGEE1	0	0.980897
PRDX1	0	0.624501
UTP23	0	0.608371
VAMP5	0	0.463828
PPHLN1	0	0
RPS29	0	0
CDYL	0	0
IGKV2D-24;IGKV2-24	0	0
FAM193B	0	0
HNRNPM	0	0
CCDC121	0	0
KIAA1671	0	0
CENPC	0	0
SLC39A7	0	0
MYEF2	0	0
C11orf57	0	0
LAMA1	0	0
OLFML2B	0	0
PITX1;PITX2;PITX3	0	0
CSNK2B	0	0
SPOP	0	0
GNG12	0	0
EEFSEC	0	0
PYCRL	0	0
RPA1	0	0
LMO7	0	0
MUS81	0	0
AHDC1	0	0
CPSF3	0	0
PAPOLG	0	0
CHD6	0	0
DNAJC10	0	0
RFC4	0	0
SETD5	0	0
	0	0
HIST1H2BK;H2BFS	0	0
CAPZA1;CAPZA2	0	0
ZCCHC10	0	0
CDCA7L	0	0
PPIG	0	0
CGGBP1	0	0
HOXA10;HOXA9;HOXD10;HOXC10	0	0
DST	0	0
MACF1	0	0
KEAP1	0	0
ZNF581	0	0
SPINK4	0	0
CENPP	0	0
CCDC71L	0	0
PPHLN1	0	0
ZNF317	0	-0.0188551
DBN1	0	-0.0884142
C4orf50	0	-0.224589
MKRN2	0	-2.78148
GTF2E2	0	-3.50443
ZFP37;ZNF605	0	-3.93214
CORO1C	0	-4.07392
	0	-4.21553
SSB	0	-4.26627
NMNAT1	0	-4.47229
MYL12A;MYL12B	0	-5.21782
ATP8A2	0	-7.28881
KPNA3	0.0007658	-0.199162
SPATS2L	0.00158405	-0.627837
FBXO28	0.00199986	0
UTP14A	0.00557804	0.493911
PATZ1	0.00569057	-1.29595
DCLRE1A	0.00658321	0
AATF	0.0088892	1.59141
LSG1	0.0121851	0
PABPC1	0.0125036	0.87115
UTP20	0.0142907	0.717584
MEN1	0.0143175	-3.4147
MRE11A	0.0150213	0
AAR2	0.0151416	0
FNBP4	0.0161104	0
KPNA2	0.0175695	-0.239923
RPLP1	0.0186853	0.55473
MATR3	0.0216055	1.79639
GTF2H1	0.0225554	0
WDR48	0.0243464	0
RPS18	0.0245199	0.301192
EIF4A1;EIF4A2	0.0249777	0.477521
ACTA1;ACTC1;ACTG2;ACTA2	0.0261774	-0.132802
HNRNPH3	0.0274209	4.24328
ARF4	0.0278444	0
SMARCC1	0.029645	2.12354
GPN3	0.0306921	0
SF3B4	0.0329028	0.0742407
URB2	0.0343848	0.658816
LUC7L2	0.0358076	0.342681
CPSF6	0.0373486	0
POLR2D	0.0373907	0
NUMA1	0.04074	0.972552
TCF25	0.0413599	1.99335
RPS28	0.041791	2.01622
SMARCAD1	0.0433531	0
RPL10	0.0448637	0.195981
KMT2A	0.0450735	0.251668
TP63	0.0466471	0
ERLIN2	0.0474939	0
UTP15	0.0490923	1.67734
WDR6	0.0558577	-0.0459929
ENO1	0.0568533	0
TUBB2B	0.0570154	-3.30432
TUBGCP2	0.0595217	0
KIF2A	0.0608988	-0.247514
RPL36A;RPL36A-HNRNPH2	0.0648031	-0.579936
MRPS34	0.0668515	1.10362
ZC3H11A	0.0668516	4.75398
ZNF714;ZNF223;ZNF431;ZNF419;ZFP41;ZNF93;ZNF92;ZNF224;ZNF221;ZNF155;ZNF30;ZNF607;ZNF112;ZNF222;ZNF664;ZNF773;ZNF230	0.0695809	0
EXOSC10	0.0696249	0.200292
RPL3	0.0696821	0.215072
THRAP3	0.0705366	1.04796
YTHDC1	0.0708572	0
SUZ12	0.0722399	0.536073
ORC5	0.0735807	0
RPL27	0.0773458	-0.0702715
MRPS18B	0.0789938	0.0741968
TARDBP;TDP43	0.0813512	-0.293616
SRSF3	0.0816488	1.51542
CDK9	0.0821886	0
CHCHD3	0.0822935	-0.220201
COMMD3-BMI1;BMI1	0.0839567	0.182652
AEN	0.0844107	3.12584
DLGAP5	0.0860853	3.01324
ZNF248;ZNF182;ZNF33A;ZNF33B;ZNF614;ZNF432;ZNF268	0.0862494	0
SPICE1	0.0867815	0
PWP1	0.0869932	0.357316
ISL1;ISL2	0.0877008	0
RIF1	0.0879583	0
SURF6	0.0883074	0.398246
CENPV	0.0899458	2.32666
ZNF557	0.0910978	0
REXO4	0.0942583	0.591369
NONO	0.0990667	1.22554
WIZ	0.0996103	4.01101
NUPL2	0.0997057	-1.37252
NOL10	0.10008	1.07843
NKRF	0.10192	-0.188924
UBN1	0.103427	4.70865
BMS1	0.105859	1.30068
SF3A1	0.10634	-3.62356
SMARCB1	0.107301	0.354669
NPM1	0.109488	0.717196
MRPS25	0.110909	0
TCP1	0.11146	-0.423623
ZBTB24	0.113435	0
CNP	0.115582	2.91393
PYCR1	0.115611	0
RPLP2	0.115886	-0.0822725
DEK	0.116628	-1.32646
PRPF4B	0.119258	4.15393
DYNC1H1	0.12209	0
PKP2	0.125739	0
C1QBP	0.125739	2.09244
SNRNP200	0.12774	0.600221
RPL24	0.12783	-0.0314646
SRSF10	0.132138	1.55093
ACTB;ACTG1	0.132529	-0.377944
SRP72	0.132731	2.17092
RPL19	0.133784	0.328662
NAP1L1	0.136809	0
HSPB1	0.137019	0
ABCD3	0.137975	-1.99608
RPL26	0.142301	1.47219
NDUFA10	0.144095	3.09105
DDX21	0.145759	0.722327
HNRNPH2	0.146213	2.57478
PAXBP1	0.148898	0
CBX6	0.151891	0
PDCD7	0.15318	0
ZCCHC9	0.154441	0
EXOSC6	0.159019	0.043189
SMARCD2	0.15982	1.65617
MRPL16	0.160848	0
NUSAP1	0.16439	5.83466
PSPC1	0.167705	0
GEN1	0.16929	0
U2AF2	0.169391	0.554658
DHX9	0.171306	0.787692
SFSWAP	0.173886	0
KIAA1522	0.176553	0
MAP4K4;MINK1;TNIK	0.179404	0
AP2M1	0.186366	0.145488
ARCN1	0.186624	0
IK	0.1897	2.76366
PLEC	0.190032	3.1924
MCM4	0.196269	0.362241
EXOSC9	0.197228	-1.57794
EIF3D	0.1976	-0.357881
ZBTB11	0.197949	0.430943
HAX1	0.198066	0
SKP1	0.203118	4.9672
TRPC1	0.203202	0.109351
CD2BP2	0.203252	0
HIRA	0.203828	0
GNAS	0.204663	0
VDAC3	0.206054	0.108331
NIF3L1BP1;THOC7	0.208203	0
SNW1	0.208663	1.51123
ACIN1	0.209157	1.92391
ATXN2L	0.210908	7.20132
SF3B5	0.215102	0
PHB	0.2182	1.45384
SSR4	0.218427	4.36451
DHRS7B	0.21856	0
ZC3H18	0.218894	0
NT5DC2	0.218894	0
ABT1	0.219022	6.19051
EIF3A	0.222617	3.45702
FIP1L1	0.228229	5.84761
RANBP2	0.228484	0.46527
CTCF	0.231853	3.55845
IMP4	0.232215	1.06319
FEN1	0.235768	-0.3117
SMARCC2	0.237794	4.7369
IGKV A18;IGKV2D-26;IGKV2D-29	0.239341	0.0483694
RRS1	0.240497	0.682109
TUBB4B;TUBB4A	0.24289	0.120818
RNPS1	0.24414	1.44495
SPECC1	0.245982	-0.969018
WDR74	0.246066	0.663245
SMC2	0.249719	0
TTF2	0.252397	3.59712
MIB1	0.255935	0
PRKDC	0.25645	-0.0636663
	0.25924	-5.13722
NUDT21	0.261603	0
PRR3	0.261798	1.07847
PABPC4	0.262794	2.15563
XPOT	0.264506	0
GZF1	0.266978	-5.45944
UQCRFS1;UQCRFS1P1	0.269111	0
CASC3	0.269204	0
TOP2A	0.269338	2.85612
RRP36	0.269572	0.66607
SRP14	0.271489	0.132316
ZFR	0.277104	1.01606
CBX8	0.277476	0.0602465
CPSF1	0.280828	0
NIFK	0.283109	0.665261
LRRC40	0.284537	0
ILK	0.286658	0
SNRPA	0.288327	0.33249
USP7	0.293702	3.59585
PHF3	0.294751	3.34102
H2AFY	0.29676	1.5611
EIF4A3	0.297891	0.645495
WDR82	0.299102	0
YBX1	0.301185	-0.128045
MOV10	0.305797	0.619063
GRWD1	0.307078	1.49015
HIST1H1C	0.308635	-0.561048
MLF2	0.310256	2.00156
EFTUD2	0.310477	0.84938
RPS13	0.312936	-0.0765963
NDUFV2	0.315251	0
YWHAE;YWHAZ;SFN;YWHAB;YWHAQ;YWHAH;YWHAG	0.315503	0
FYTTD1	0.31594	-1.14968
LARS	0.316335	0
CSRP2	0.316625	0
AZIN2	0.317304	0
ERLIN1	0.319499	0
MCM7	0.320266	3.07005
BRD7	0.32256	0
MRPS31	0.322581	0
ACTL6A	0.322692	0.718263
HIST2H3PS2	0.322944	0.318852
RPL22	0.325749	0.585748
H3F3B;HIST2H3A;HIST3H3;H3F3A;HIST1H3A;H3F3C	0.326407	0.833589
HNRNPH1	0.329501	0.107682
RBM15	0.330955	1.63976
SMC1B	0.331819	0
NCL	0.338691	-0.0487013
TRA2B	0.339976	0.252505
EIF2AK2	0.341302	0.80181
SMARCA4	0.341348	0.565707
CHTF18	0.343514	0
DDX18	0.344291	1.05051
PARP1	0.345754	1.32588
MRPS12	0.346961	0
EIF3I	0.349479	0
NDNL2	0.35126	0
EIF3B	0.353841	0
HP1BP3	0.356586	0.307269
PRPF4	0.358234	4.51856
LUC7L	0.359614	4.83951
TUBA1B;TUBA1C;TUBA4A;TUBA8	0.362685	0.0280237
ALDH18A1	0.3658	0.473907
RSRC1	0.369689	0
DIS3	0.387225	5.26006
DNAJA2	0.387717	0.0408603
GTF2H4	0.38841	0
HSP90AB1	0.391007	2.76909
NOL7	0.391139	1.70839
RPL37A	0.391665	0.0308695
SSR3	0.392682	0
SRSF1	0.394479	0.832284
PCNA	0.396852	3.89697
TOMM22	0.397664	6.45724
PHF10	0.400706	0.153443
ZBTB10	0.403768	0
CEP131	0.40562	3.73765
SERBP1	0.407235	0.720521
PNN	0.410493	1.97655
MAPRE2	0.411872	-4.83416
RBM34	0.413022	0.0986567
HNRNPA2B1	0.415095	0.925702
TAF10	0.421325	0
VDAC1	0.426476	0.687375
RBM19	0.429212	1.9998
SRRT	0.43081	4.09867
ELAVL1	0.431453	1.63148
SNRNP70	0.43736	0.604602
PHB2	0.437465	1.12146
BRIX1	0.441216	0.93082
GTPBP6	0.441432	0
RPS23	0.441461	-0.107142
PHGDH	0.443929	0
SAP18	0.445251	1.72781
HNRNPK	0.445479	0.514527
SAFB	0.44637	3.88531
BAG2	0.452163	0
XRCC5	0.458695	0
DDX19A;DDX19B	0.464118	0
U2AF1	0.469197	0.879966
RPL3L	0.470614	7.81599
IARS	0.47265	0
CAD	0.474183	0
RPL36AL	0.476707	-0.365397
MSH3	0.477237	0
RPL31	0.478803	-0.313371
THOC2	0.479224	3.36095
SRSF6	0.482652	2.38678
MYO1D	0.484548	0
C17orf49;BAP18;RNASEK-C17orf49	0.488294	0
EBNA1BP2	0.488524	0.505279
COIL	0.49178	1.58588
BCORL1	0.492145	-2.68373
LRIF1	0.493248	0
PRPF19	0.496091	0.822474
DMAP1	0.497464	0
SSRP1	0.505244	0
AMOT	0.505492	0.437383
RAP2C	0.508118	0
NMD3	0.512704	0
DHX34	0.514661	0
AP2A1	0.516984	-2.84548
ZNF668	0.517804	0.98245
HOXB9	0.519963	-0.278516
SNRPE	0.525397	-6.04934
EP400	0.527089	0
BBX	0.527408	3.36799
GNAI3	0.529653	-0.0997934
KIAA1429	0.530189	1.24463
HNRNPU	0.53239	0.0744772
EXOSC8	0.53251	-0.022189
IMMT	0.535832	0.000819325
ZNF629	0.536197	0.103909
HIST1H2BH;HIST2H2BF;HIST1H2BN;HIST1H2BM;HIST1H2BC;HIST1H2BD;HIST1H2BL	0.537581	0.663184
LTV1	0.539039	0
RRP9	0.53938	2.56347
HNRNPA3	0.544002	0.427924
PARD3	0.545505	0
CKAP5	0.546624	0
EXOSC2	0.548085	1.1322
PTCD3	0.551192	0
DKC1	0.551694	1.15709
L1RE1	0.55993	0
MCM6	0.561587	5.01494
RSL1D1	0.564078	0.851102
EEF1A1P5;EEF1A1;EEF1A2	0.564832	0.258067
MRPS26	0.569062	5.15575
BEND7	0.570081	0
SFXN1	0.574033	3.70712
CHAMP1	0.578959	0
ANKRD17;ANKHD1	0.585475	0
CEP78	0.585639	0
KPNA1;KPNA5	0.593129	0
ZNF326	0.593345	1.03684
MARS	0.600463	0
TAF5L	0.602199	0
CCT4	0.604211	4.18142
SRSF7	0.614137	0.668855
HSPA6;HSPA7	0.61768	-0.0672064
RPS27A;UBC;UBB;UBA52	0.624057	0.471429
MPP5	0.631471	0
RPL26L1	0.638698	5.16594
RANGAP1	0.65236	0
ODF2	0.652585	0
SYNCRIP	0.653365	0.485593
RRP7A	0.6538	2.80483
SLC25A13	0.657218	1.51435
GATAD2A	0.665837	0.259406
PKN2	0.683042	0
VIM	0.688186	0.374835
ZNF652	0.688294	0
RBBP7	0.694619	0.243373
CTPS1	0.702928	0
HIST1H2AJ;HIST1H2AH;HIST2H2AA3;HIST1H2AG;H2AFJ;HIST2H2AC;HIST1H2AD	0.709527	1.22323
ACTN1;ACTN4	0.711368	3.22026
EIF2S3;EIF2S3L	0.712058	0
LSM14B	0.728032	0.905416
HEATR1	0.728202	0.830577
NSMCE2	0.729236	0
SRSF11	0.736947	4.98927
ELMSAN1	0.740985	0
CHD4	0.743531	1.75474
MDN1	0.746179	0
PTBP1	0.748103	0.299861
LYN	0.748601	0
ETF1	0.756906	-3.60849
LZTS2	0.759498	0
NEFM	0.771161	0.309867
CCT3	0.771878	2.57809
HNRNPDL	0.77238	4.65948
YLPM1	0.772975	0.803367
DDX55	0.773252	-4.3984
EXOSC5	0.778691	-0.329362
HNRNPC	0.782516	0.764113
ADNP	0.783341	0
TAOK2	0.79614	0
CAMK2G;CAMK2B;CAMK2D	0.798432	0
MYH10	0.800977	-0.974534
RSRC2	0.80226	0
RUVBL2	0.803487	6.23368
ZNF362	0.824098	0
HIST1H4A	0.833301	0.870465
MAZ	0.837914	-0.0826426
PEO1	0.837947	0
LMNA	0.840629	3.74727
ZC3H4	0.841691	0
ZNF18	0.844098	0
SF3A3	0.867637	3.42322
CDC27	0.873195	0
PELO	0.874949	0
SRSF2	0.877761	0
TRA2A	0.881856	-3.24231
NOP10	0.882264	6.95043
NUP93	0.889899	-0.142426
EXD2	0.893448	0
ATP5A1	0.899728	-0.00770283
NIP7	0.912814	1.2838
GLTSCR2	0.915738	0.392453
WTAP	0.923104	0
LMNB1	0.947246	1.06546
JARID2	0.96242	0
EMSY;C11orf30	0.964097	0
MYH9	0.968537	-0.783887
NUP155	0.972583	0
INTS4	0.974586	0
SIPA1L1	0.983199	0
HNRNPUL2;HNRNPUL2-BSCL2	0.985373	0.579886
RBM33	0.987243	0
SUN1	1.00024	0
STRAP	1.00113	-5.67342
SUPT16H	1.00332	0
MTPAP	1.00722	0
CDK2AP1;CDK2AP2	1.01155	0
MPDZ	1.02133	0
FAM60A	1.03423	0
CCT8	1.03936	0
PWP2	1.04564	1.57822
HNRNPA1;HNRNPA1L2	1.05455	0.336831
HNRNPR	1.06332	1.18285
MTA3	1.07362	0
EIF3C;EIF3CL	1.07466	0.306361
IMP3	1.07552	6.39231
LARP7	1.07833	1.20627
EPRS	1.08	0
RAD50	1.08354	-2.14289
VDAC2	1.09052	-0.424962
LLPH	1.09728	-0.112678
ZNF8	1.1033	0
RALY	1.11657	0.377164
IGF2BP2	1.11769	0
PABPN1	1.1385	-3.27203
RARS	1.19479	0
LIN7C;LIN7A	1.20734	0
SVIL	1.21141	0
NDUFS1	1.21587	0
SNAP23	1.2243	0
LGMN	1.2313	0
SETD2	1.23131	0
PPIL4	1.23331	0
NEFL	1.23774	0
MGA	1.26909	0
HNRNPL	1.27147	1.28126
TRAP1	1.27242	4.12288
AKAP17A	1.27686	0
XRCC6	1.28103	-0.576211
RBMX;RBMXL1	1.29991	1.12402
FARP2	1.31907	0
XPO1	1.32175	0
PLEKHG3	1.32964	-1.18233
SPTAN1	1.33919	2.45927
SERPINA1	1.34433	-2.45181
C11orf98	1.36441	0.67266
PRPF31	1.36721	6.19723
MRPS22	1.42624	-0.890267
GATAD2B	1.4425	4.06149
KIF2C	1.46383	0
PSMD3	1.48359	0
SRPRB	1.48754	0
LMNB2	1.49577	3.21861
TJP1	1.49675	0
TOP1	1.49889	-0.127072
MRPS21	1.5024	0.607146
SRSF9	1.51284	0.978345
NUP214	1.5267	0
PPP1R9B	1.53956	0
EPB41L5	1.54791	0
SIN3A	1.56042	0
AP3M1	1.56332	0
DHX38	1.58039	0
LUC7L3	1.58644	1.41383
RBM3	1.63229	0
KIF14	1.63654	-5.84624
FOXK2	1.66247	0
EPB41	1.68237	0.397826
MTA2	1.68734	0.689643
DDX6	1.71145	-0.910363
TMPO	1.73835	0.544089
EIF2S1	1.75753	-1.91238
SNRNP40	1.76543	0
CDC42EP1	1.77231	0
SPTBN1	1.80048	5.85028
LIMA1	1.8264	-0.0442094
TMEM209	1.83982	0
INA	1.84511	1.68542
FOXRED1	1.84556	0
MGST3	1.86646	5.07967
NTHL1	1.87268	0
RBM12B	1.87816	0
EPC2	1.88512	0
THOC6	1.92362	0
PLEKHO1	1.93506	0
C1orf131	1.94442	1.52123
FASN	1.97521	0
FARSA	2.00556	2.1858
TOMM40	2.04211	3.79474
MBD3	2.08337	2.17228
WDR18	2.12005	0
ZC3H7A	2.1326	0
EIF3L	2.17799	0
GAPDH	2.18551	0
LDHB	2.22293	0
BYSL	2.22511	3.37626
MRPL9	2.24333	0
POM121C	2.25265	0
HDLBP	2.25646	0
PDS5B	2.25855	2.19393
CCDC101	2.25866	0
POP1	2.28417	-1.59094
SMCHD1	2.30133	0
DSG2	2.31554	0
PIK3R2	2.34728	0
MPHOSPH8	2.43542	0
PRKRA	2.45059	0
NOA1	2.51941	0
ALKBH5	2.52305	-4.0636
EXOG	2.52375	0
HIST1H1D	2.57227	0
SMPD4	2.60234	0
HK1	2.72061	0
METTL13	2.74253	0
EIF3G	2.75133	0
CCT6A	2.76453	0
CFL1	2.80536	-5.84804
C7orf50	2.82691	0.180264
ZNF189	2.84308	3.47115
IQSEC1	2.84549	0
MYL6	2.89654	-2.67757
MRPS23	2.89944	0
CRNKL1	2.92831	2.75522
RAN	2.97424	3.99287
CCT5	3.00514	0
HP;HPR	3.01358	0
DYNLL1	3.03511	-5.1287
LAMTOR1	3.07762	0
ZNF3	3.12871	0
NDUFS7	3.14096	0
	3.29217	0.40776
ZFP62	3.30741	-1.89845
SAFB2	3.37886	3.47749
TOP3B	3.39344	0
CEP89	3.40052	0
FMR1	3.44755	0
PLD2	3.4509	0
TIMM44	3.4682	0
SIPA1L3	3.47442	0
SPTBN2	3.546	0
LUZP1	3.56889	0
C3	3.63961	0
DARS	3.69054	0
C4B;C4A	3.7514	0
MYH7;MYH6;MYH7B;MYH8;MYH13;MYH4;MYH1;MYH3;MYH2	3.75863	0
ITCH	3.76806	0
NUP62	3.77941	0
RRBP1	3.78612	3.53567
AP2A2	3.78814	0
ZNF445	3.84971	0
EXOC4	3.85868	0
ZNF282	3.89087	0
CDKN2AIP	3.90253	-6.08591
MINA	3.9366	0
ING3	4.00272	0
ZSCAN29	4.08321	0
APOA1	4.12821	0
ZFP1	4.13684	0
TSFM	4.15454	0
STOM	4.16226	0
MRPS35	4.19872	0
CGN	4.22061	0
NDUFS8	4.23051	0
GNAI2	4.28158	0
SPATA5L1	4.32346	0
ZNF121	4.32642	0
SLC25A4	4.32666	3.87459
ZNF142	4.40485	0
DNAJB12	4.45574	0
POLR2K	4.49354	0
INTS12	4.52895	0
APOB	4.52956	0
PCMT1	4.58869	0.984862
PUF60	4.59263	4.6028
MT-CO2	4.59921	0
FRG1	4.61422	0.587981
ZBTB33	4.67311	0
ISG20L2	4.69326	1.53822
MRTO4	4.7761	5.1804
MAT2A	4.78698	0
INTS7	4.87466	-10.1466
MAGED2	4.93218	0
SPECC1L-ADORA2A;SPECC1L	4.99056	0
MYO1B	5.07886	0
C16orf46	5.10738	0
PLAA	5.10765	0
NPM3	5.14108	0.305541
HSP90AA1	5.1843	0
SMC4	5.20144	0
HSPD1	5.25335	5.15482
MYO1C	5.26772	0
ZMYM3	5.325	0
A2M	5.37226	0
ZNF865	5.39355	0
INO80	5.43102	0
H2AFY2	5.4641	0.776645
MAP4	5.50284	-1.78063
TJP2	5.57026	0
CHD1	5.70182	0
RAI14	5.73166	0
DPM1	5.79196	0
YBX3	5.82166	-1.55651
INO80B;INO80B-WBP1	5.85584	0
UQCR10	6.01453	2.43254
DHCR7	6.04347	-0.406602
MFGE8	6.21509	0
THOC1	6.33498	0
ZCCHC17	6.33727	0
YIPF5	6.44523	0
RBBP4	6.4527	-5.81195
TAF1;TAF1L	6.63255	0
RNF138	6.70808	0
BAZ2A	6.91656	-2.6607
TRIM4	7.91397	7.64633
IGFN1	14.5267	6.9809
