# Supplementary material for: The GATAD2B-NuRD complex drives DNA:RNA hybrid-dependent chromatin boundary formation upon DNA damage
Source: EMBO J. 2024 May 8;43(12):8. doi: 10.1038/s44318-024-00111-7 (PMC11183058; doi:10.1038/s44318-024-00111-7)
Supplement: Supplementary file 2 — Source data Fig. 1 [file 44318_2024_111_MOESM2_ESM.zip › Figure 1/Figure 1F/Figure 1F.xlsx]

## Sheet: Sheet1
-IR	+IR	+IR +RNH1
2	5	14
2	6	0
0	5	3
1	5	5
10	0	5
7	1	6
3	4	5
4	2	6
8	6	7
4	4	3
1	6	5
5	2	4
7	3	15
3	6	4
5	4	6
3	3	7
10	0	6
7	3	9
4	1	8
2	8	7
1	2	7
5	8	5
5	5	4
4	6	14
7	5	6
4	4	7
3	6	1
6	6	4
6	2	4
6	2	4
4	4	4
0	2	1
5	2	6
7	4	0
3	16	7
2	11	11
4	4	6
8	1	5
3	9	5
5	1	3
2	13	4
1	6	12
1	9	6
0	3	2
2	3	4
3	5	9
1	6	0
0	9	7
4	5	1
3	10	10
1	7	9
5	7	8
0	3	1
3	0	8
2	7	6
6	12	5
3	5	1
3	13	4
2	2	9
1	3	10
7	7	9
2	6	4
9	13	0
7	5	6
7	9	7
2	7	9
3	13	9
2	10	8
6	11	6
5	5	6
9	8	11
7	8	9
11	4	4
2	6	8
11	9	12
8	1	4
7	4	6
0	4	6
3	5	9
2	3	5
2	3	11
7	6	7
7	14	3
4	5	4
3	8	5
2	4	5
1	5	9
1	8	12
6	10	11
7	8	10
1	8	3
4	9	11
4	7	6
2	12	10
3	6	4
1	7	1
1	3	9
1	17	9
2	11	6
2	6	4
1	3	3
3	13	7
3	7	3
0	8	4
4	12	5
2	6	3
2	7	4
1	3	2
4	3	7
4	4	2
3	7	10
3	9	5
1	2	7
5	11	8
2	7	7
3	5	5
1	3	4
2	3	0
5	1	0
2	7	0
1	7	4
2	3	2
0	7	7
3	6	9
1	3	6
4	12	0
0	2	9
6	4	1
1	11	8
1	1	1
3	4	4
2	5	7
2	5	3
0	3	4
1	3	5
1	7	2
3	2	4
0	6	0
0	3	2
3	4	4
0	5	4
1	5	6
0	6	2
1	5	3
2	5	1
0	6	3
1	12	5
2	4	2
0	3	6
0	4	5
1	5	5
1	12	0
2	5	5
1	5	4
0	2	7
1	5	3
0	4	5
2	6	2
1	10	4
2	6	4
0	7	1
2	5	1
2	5	1
1	5	0
4	3	0
0	6	2
0	1	0
1	4	2
1	5	2
1	3	2
1	8	4
1	12	1
0	9	0
0	5	0
0	6	2
0	4	0
0	10	2
0	7	1
0	10	0
0	11	2
0	4
0	7
0	7
0	4
0	10
0	4
0	4
0	1
0	9
0	8
0	10
1	2
0	3
0	8
0	16
0	6
0	12
0	6
0	6
0	3
0	9
0	11
0	4
0
0
0
0
0
0
0
0
0
0
1
0
0
0
0
0
0
