# Supplementary material for: The GATAD2B-NuRD complex drives DNA:RNA hybrid-dependent chromatin boundary formation upon DNA damage
Source: EMBO J. 2024 May 8;43(12):8. doi: 10.1038/s44318-024-00111-7 (PMC11183058; doi:10.1038/s44318-024-00111-7)
Supplement: Supplementary file 2 — Source data Fig. 1 [file 44318_2024_111_MOESM2_ESM.zip › Figure 1/Figure 1G/Figure 1G.xlsx]

## Sheet: Sheet1
-IR	+IR	+IR +PARPi	+IR +ATMi
0	3	0	6
0	7	0	5
0	13	3	3
0	4	0	3
0	5	1	7
0	7	1	7
0	3	2	1
0	3	0	7
0	7	0	10
0	1	0	6
1	9	1	9
0	5	1	11
0	8	1	0
0	2	1	2
0	2	1	3
0	13	1	6
0	5	1	7
0	6	0	5
0	6	0	4
1	10	0	2
1	6	0	9
0	6	0	7
0	3	0	7
0	4	0	8
0	6	0	3
0	7	3	5
0	5	0	5
0	7	0	9
0	8	2	12
0	7	2	3
2	1	1	7
0	2	3	6
0	2	1	7
0	3	0	4
0	7	1	5
0	6	2	3
0	2	1	7
0	5	1	9
1	7	1	8
0	7	1	8
0	6	0	7
0	8	0	14
4	11	2	3
0	13	0	2
0	7	5	1
1	6	1	10
0	19	1	13
0	10	1	9
0	8	2	8
0	2	1	11
0	3	0	7
0	5	1	8
0	6	1	3
1	5	1	5
1	7	1	2
0	2	1	3
0	6	1	3
0	3	1	1
0	6	3	12
1	4	1	5
1	7	2	4
0	6	1	6
1	7	0	3
1	6	2	14
1	4	2	5
0	5	4	0
0	5	2	2
0	2	1	6
0	18	3	6
0	3	1	7
1	2	3	6
0	7	1	8
0	6	0	8
1	6	2	8
1	7	2	7
1	7	1	8
0	5	2	3
0	3	0	15
1	14	0	10
0	4	2	8
0	8	1	7
0	9	2	9
0	4	2	9
0	13	0	8
1	6	1	10
0	4	2	13
0	2	0	9
0	8	0	9
1	13	2	8
0	12	0	10
0	8	0	14
0	7	1	10
0	6	3	7
0	6	2	15
1	7	0	3
	13	2	0
	14	1	1
	6	0	11
	6	0	5
	4	1	10
	2	0	3
	4	3	3
	11	0	9
	9	0	7
	13	0	10
	17	0	3
	3	1	2
	12	0	4
	3	0	5
	2	0	7
	15	1	7
	4	2	6
	4	2	5
	13	0	7
	3	0	3
	2		8
	14		6
	11		3
	16		9
	11		6
	3		5
	4
	2
	13
	3
	11
	3
	3
	9
	13
	8
	11
	5
