# Supplementary material for: The GATAD2B-NuRD complex drives DNA:RNA hybrid-dependent chromatin boundary formation upon DNA damage
Source: EMBO J. 2024 May 8;43(12):8. doi: 10.1038/s44318-024-00111-7 (PMC11183058; doi:10.1038/s44318-024-00111-7)
Supplement: Supplementary file 2 — Source data Fig. 1 [file 44318_2024_111_MOESM2_ESM.zip › Figure 1/Figure 1E/Figure 1E.xlsx]

## Sheet: Sheet1
-IR	+IR	+IR +RNH1
0	0	3
0	0	1
1	3	0
0	2	1
0	3	1
0	1	0
0	2	2
0	0	0
0	1	1
0	2	1
0	1	0
0	0	3
0	2	2
0	0	1
0	1	0
0	2	0
0	1	0
0	1	0
0	1	1
0	0	1
0	1	0
0	0	1
0	1	1
0	0	0
0	0	0
1	1	0
0	1	0
0	2	1
0	3	0
0	0	1
0	3	2
0	3	2
0	0	0
0	1	2
0	2	0
1	0	0
0	0	0
0	6	0
0	2	0
0	0	0
0	1	0
0	6	1
0	2	1
0	0	0
3	2	1
0	1	1
0	0	0
0	1	0
0	2	0
2	1	0
0	4	1
0	0	0
0	2	1
1	0	2
0	2	2
0	1	0
0	0	2
0	1	0
0	0	0
0	0	0
0	1
0	3
0	0
0	1
1	0
0	0
0	0
0	1
0	0
0	0
0	0
1	0
0	1
0	0
0	1
0	2
	1
	0
	0
	5
	0
	0
	1
	0
	0
	0
	2
	3
	1
	0
	1
	1
	0
	0
	0
	0
	0
	6
	1
	0
	0
