# Supplementary material for: The GATAD2B-NuRD complex drives DNA:RNA hybrid-dependent chromatin boundary formation upon DNA damage
Source: EMBO J. 2024 May 8;43(12):8. doi: 10.1038/s44318-024-00111-7 (PMC11183058; doi:10.1038/s44318-024-00111-7)
Supplement: Supplementary file 3 — Source data Fig. 2 [file 44318_2024_111_MOESM3_ESM.zip]

Archive with 132 entries (122 files):
- Figure 2/
- __MACOSX/._Figure 2
- Figure 2/Figure 2A/
- __MACOSX/Figure 2/._Figure 2A
- Figure 2/.DS_Store
- __MACOSX/Figure 2/._.DS_Store
- Figure 2/Figure 2F.xlsx
- __MACOSX/Figure 2/._Figure 2F.xlsx
- Figure 2/Figure 2C/
- __MACOSX/Figure 2/._Figure 2C
- Figure 2/Figure 2D/
- __MACOSX/Figure 2/._Figure 2D
- Figure 2/Figure 2B/
- __MACOSX/Figure 2/._Figure 2B
- Figure 2/Figure 2E.xlsx
- __MACOSX/Figure 2/._Figure 2E.xlsx
- Figure 2/Figure 2A/.DS_Store
- __MACOSX/Figure 2/Figure 2A/._.DS_Store
- Figure 2/Figure 2A/Figure 2A.xlsx
- __MACOSX/Figure 2/Figure 2A/._Figure 2A.xlsx
- Figure 2/Figure 2A/GATAD2B-GFP/
- __MACOSX/Figure 2/Figure 2A/._GATAD2B-GFP
- Figure 2/Figure 2A/GATAD2B-GFP +DRB/
- __MACOSX/Figure 2/Figure 2A/._GATAD2B-GFP +DRB
- Figure 2/Figure 2A/GATAD2B-GFP +triptolide/
- __MACOSX/Figure 2/Figure 2A/._GATAD2B-GFP +triptolide
- Figure 2/Figure 2C/+IR +RNH1.tif
- __MACOSX/Figure 2/Figure 2C/._+IR +RNH1.tif
- Figure 2/Figure 2C/-IR.tif
- __MACOSX/Figure 2/Figure 2C/._-IR.tif
- Figure 2/Figure 2C/Figure 2C.xlsx
- __MACOSX/Figure 2/Figure 2C/._Figure 2C.xlsx
- Figure 2/Figure 2C/+IR.tif
- __MACOSX/Figure 2/Figure 2C/._+IR.tif
- Figure 2/Figure 2C/+IR +TPL3.tif
- __MACOSX/Figure 2/Figure 2C/._+IR +TPL3.tif
- Figure 2/Figure 2C/+ IR +DRB.tif
- __MACOSX/Figure 2/Figure 2C/._+ IR +DRB.tif
- Figure 2/Figure 2D/+IR +MBD3.tif
- __MACOSX/Figure 2/Figure 2D/._+IR +MBD3.tif
- Figure 2/Figure 2D/+IR +RNH1.tif
- __MACOSX/Figure 2/Figure 2D/._+IR +RNH1.tif
- Figure 2/Figure 2D/-IR.tif
- __MACOSX/Figure 2/Figure 2D/._-IR.tif
- Figure 2/Figure 2D/+IR +siGATAD2B.tif
- __MACOSX/Figure 2/Figure 2D/._+IR +siGATAD2B.tif
- Figure 2/Figure 2D/+IR.tif
- __MACOSX/Figure 2/Figure 2D/._+IR.tif
- Figure 2/Figure 2D/+IR +TPL3.tif
- __MACOSX/Figure 2/Figure 2D/._+IR +TPL3.tif
- Figure 2/Figure 2D/+IR +DRB.tif
- __MACOSX/Figure 2/Figure 2D/._+IR +DRB.tif
- Figure 2/Figure 2D/Figure 2D.xlsx
- __MACOSX/Figure 2/Figure 2D/._Figure 2D.xlsx
- Figure 2/Figure 2B/GATAD2B-GFP +RNH1-mCherry/
- __MACOSX/Figure 2/Figure 2B/._GATAD2B-GFP +RNH1-mCherry
- Figure 2/Figure 2B/GATAD2B-GFP/
- __MACOSX/Figure 2/Figure 2B/._GATAD2B-GFP
- Figure 2/Figure 2B/Figure 2B.xlsx
- __MACOSX/Figure 2/Figure 2B/._Figure 2B.xlsx
- Figure 2/Figure 2A/GATAD2B-GFP/GATAD2B-GFP 60s.tif
- __MACOSX/Figure 2/Figure 2A/GATAD2B-GFP/._GATAD2B-GFP 60s.tif
- Figure 2/Figure 2A/GATAD2B-GFP/GATAD2B-GFP 10s.tif
- __MACOSX/Figure 2/Figure 2A/GATAD2B-GFP/._GATAD2B-GFP 10s.tif
- Figure 2/Figure 2A/GATAD2B-GFP/GATAD2B-GFP 30s.tif
- __MACOSX/Figure 2/Figure 2A/GATAD2B-GFP/._GATAD2B-GFP 30s.tif
- Figure 2/Figure 2A/GATAD2B-GFP/GATAD2B-GFP 180s.tif
- __MACOSX/Figure 2/Figure 2A/GATAD2B-GFP/._GATAD2B-GFP 180s.tif
- Figure 2/Figure 2A/GATAD2B-GFP/GATAD2B-GFP 0s.tif
- __MACOSX/Figure 2/Figure 2A/GATAD2B-GFP/._GATAD2B-GFP 0s.tif
- Figure 2/Figure 2A/GATAD2B-GFP/GATAD2B-GFP 120s.tif
- __MACOSX/Figure 2/Figure 2A/GATAD2B-GFP/._GATAD2B-GFP 120s.tif
- Figure 2/Figure 2A/GATAD2B-GFP +DRB/GATAD2B-GFP +DRB 60s.tif
- __MACOSX/Figure 2/Figure 2A/GATAD2B-GFP +DRB/._GATAD2B-GFP +DRB 60s.tif
- Figure 2/Figure 2A/GATAD2B-GFP +DRB/GATAD2B-GFP +DRB 0S.tif
- __MACOSX/Figure 2/Figure 2A/GATAD2B-GFP +DRB/._GATAD2B-GFP +DRB 0S.tif
- Figure 2/Figure 2A/GATAD2B-GFP +DRB/GATAD2B-GFP +DRB 120s.tif
- __MACOSX/Figure 2/Figure 2A/GATAD2B-GFP +DRB/._GATAD2B-GFP +DRB 120s.tif
- Figure 2/Figure 2A/GATAD2B-GFP +DRB/GATAD2B-GFP +DRB 30s.tif
- __MACOSX/Figure 2/Figure 2A/GATAD2B-GFP +DRB/._GATAD2B-GFP +DRB 30s.tif
- Figure 2/Figure 2A/GATAD2B-GFP +DRB/GATAD2B-GFP +DRB 10s.tif
- __MACOSX/Figure 2/Figure 2A/GATAD2B-GFP +DRB/._GATAD2B-GFP +DRB 10s.tif
- Figure 2/Figure 2A/GATAD2B-GFP +DRB/GATAD2B-GFP +DRB 180s.tif
- __MACOSX/Figure 2/Figure 2A/GATAD2B-GFP +DRB/._GATAD2B-GFP +DRB 180s.tif
- Figure 2/Figure 2A/GATAD2B-GFP +triptolide/GATAD2B-GFP +triptolide 120s.tif
- __MACOSX/Figure 2/Figure 2A/GATAD2B-GFP +triptolide/._GATAD2B-GFP +triptolide 120s.tif
- Figure 2/Figure 2A/GATAD2B-GFP +triptolide/GATAD2B-GFP +triptolide 60s.tif
- __MACOSX/Figure 2/Figure 2A/GATAD2B-GFP +triptolide/._GATAD2B-GFP +triptolide 60s.tif
- Figure 2/Figure 2A/GATAD2B-GFP +triptolide/GATAD2B-GFP +triptolide 10s.tif
- __MACOSX/Figure 2/Figure 2A/GATAD2B-GFP +triptolide/._GATAD2B-GFP +triptolide 10s.tif
- Figure 2/Figure 2A/GATAD2B-GFP +triptolide/GATAD2B-GFP +triptolide 30s.tif
- __MACOSX/Figure 2/Figure 2A/GATAD2B-GFP +triptolide/._GATAD2B-GFP +triptolide 30s.tif
- Figure 2/Figure 2A/GATAD2B-GFP +triptolide/GATAD2B-GFP +triptolide 0s.tif
- __MACOSX/Figure 2/Figure 2A/GATAD2B-GFP +triptolide/._GATAD2B-GFP +triptolide 0s.tif
- Figure 2/Figure 2A/GATAD2B-GFP +triptolide/GATAD2B-GFP +triptolide 180s.tif
- __MACOSX/Figure 2/Figure 2A/GATAD2B-GFP +triptolide/._GATAD2B-GFP +triptolide 180s.tif
- Figure 2/Figure 2B/GATAD2B-GFP +RNH1-mCherry/RNH1-mCherry 10s.tif
- __MACOSX/Figure 2/Figure 2B/GATAD2B-GFP +RNH1-mCherry/._RNH1-mCherry 10s.tif
- Figure 2/Figure 2B/GATAD2B-GFP +RNH1-mCherry/RNH1-mCherry 120s.tif
- __MACOSX/Figure 2/Figure 2B/GATAD2B-GFP +RNH1-mCherry/._RNH1-mCherry 120s.tif
- Figure 2/Figure 2B/GATAD2B-GFP +RNH1-mCherry/RNH1-mCherry 30s.tif
- __MACOSX/Figure 2/Figure 2B/GATAD2B-GFP +RNH1-mCherry/._RNH1-mCherry 30s.tif
- Figure 2/Figure 2B/GATAD2B-GFP +RNH1-mCherry/GATAD2B-GFP 60s.tif
- __MACOSX/Figure 2/Figure 2B/GATAD2B-GFP +RNH1-mCherry/._GATAD2B-GFP 60s.tif
- Figure 2/Figure 2B/GATAD2B-GFP +RNH1-mCherry/GATAD2B-GFP 10s.tif
- __MACOSX/Figure 2/Figure 2B/GATAD2B-GFP +RNH1-mCherry/._GATAD2B-GFP 10s.tif
- Figure 2/Figure 2B/GATAD2B-GFP +RNH1-mCherry/GATAD2B-GFP 30s.tif
- __MACOSX/Figure 2/Figure 2B/GATAD2B-GFP +RNH1-mCherry/._GATAD2B-GFP 30s.tif
- Figure 2/Figure 2B/GATAD2B-GFP +RNH1-mCherry/GATAD2B-GFP 180s.tif
- __MACOSX/Figure 2/Figure 2B/GATAD2B-GFP +RNH1-mCherry/._GATAD2B-GFP 180s.tif
- Figure 2/Figure 2B/GATAD2B-GFP +RNH1-mCherry/RNH1-mCherry 60s.tif
- __MACOSX/Figure 2/Figure 2B/GATAD2B-GFP +RNH1-mCherry/._RNH1-mCherry 60s.tif
- Figure 2/Figure 2B/GATAD2B-GFP +RNH1-mCherry/RNH1-mCherry 0s.tif
- __MACOSX/Figure 2/Figure 2B/GATAD2B-GFP +RNH1-mCherry/._RNH1-mCherry 0s.tif
- Figure 2/Figure 2B/GATAD2B-GFP +RNH1-mCherry/GATAD2B-GFP 0s.tif
- __MACOSX/Figure 2/Figure 2B/GATAD2B-GFP +RNH1-mCherry/._GATAD2B-GFP 0s.tif
- Figure 2/Figure 2B/GATAD2B-GFP +RNH1-mCherry/GATAD2B-GFP 120s.tif
- __MACOSX/Figure 2/Figure 2B/GATAD2B-GFP +RNH1-mCherry/._GATAD2B-GFP 120s.tif
- Figure 2/Figure 2B/GATAD2B-GFP +RNH1-mCherry/RNH1-mCherry 180s.tif
- __MACOSX/Figure 2/Figure 2B/GATAD2B-GFP +RNH1-mCherry/._RNH1-mCherry 180s.tif
- Figure 2/Figure 2B/GATAD2B-GFP/GATAD2B-GFP 60s.tif
- __MACOSX/Figure 2/Figure 2B/GATAD2B-GFP/._GATAD2B-GFP 60s.tif
- Figure 2/Figure 2B/GATAD2B-GFP/GATAD2B-GFP 10s.tif
- __MACOSX/Figure 2/Figure 2B/GATAD2B-GFP/._GATAD2B-GFP 10s.tif
- Figure 2/Figure 2B/GATAD2B-GFP/GATAD2B-GFP 30s.tif
- __MACOSX/Figure 2/Figure 2B/GATAD2B-GFP/._GATAD2B-GFP 30s.tif
- Figure 2/Figure 2B/GATAD2B-GFP/GATAD2B-GFP 180s.tif
- __MACOSX/Figure 2/Figure 2B/GATAD2B-GFP/._GATAD2B-GFP 180s.tif
- Figure 2/Figure 2B/GATAD2B-GFP/GATAD2B-GFP 0s.tif
- __MACOSX/Figure 2/Figure 2B/GATAD2B-GFP/._GATAD2B-GFP 0s.tif
- Figure 2/Figure 2B/GATAD2B-GFP/GATAD2B-GFP 120s.tif
- __MACOSX/Figure 2/Figure 2B/GATAD2B-GFP/._GATAD2B-GFP 120s.tif
