# Supplementary material for: The GATAD2B-NuRD complex drives DNA:RNA hybrid-dependent chromatin boundary formation upon DNA damage
Source: EMBO J. 2024 May 8;43(12):8. doi: 10.1038/s44318-024-00111-7 (PMC11183058; doi:10.1038/s44318-024-00111-7)
Supplement: Supplementary file 3 — Source data Fig. 2 [file 44318_2024_111_MOESM3_ESM.zip › Figure 2/Figure 2F.xlsx]

## Sheet: Sheet1
	si control -4OHT			si control +4OHT			si GATAD2B+4OHT
+0.3	0.82875	1.04875	0.98875	1.54713	2.21311	1.85451	0.721591	0.721591	0.767045
+3.6	0.4875	0.385	0.393875	1.04875	1.18	1.325	0.3875	0.324342	0.344079
28s rDNA	1.35051	0.73902	1.29645	0.96	0.96	1.01625	1.01625	0.9075	1.2625
