# Supplementary material for: The GATAD2B-NuRD complex drives DNA:RNA hybrid-dependent chromatin boundary formation upon DNA damage
Source: EMBO J. 2024 May 8;43(12):8. doi: 10.1038/s44318-024-00111-7 (PMC11183058; doi:10.1038/s44318-024-00111-7)
Supplement: Supplementary file 3 — Source data Fig. 2 [file 44318_2024_111_MOESM3_ESM.zip › Figure 2/Figure 2E.xlsx]

## Sheet: Sheet1
	si control -4OHT			si control +4OHT			si GATAD2B +4OHT
+0.3	0.7925	1.17125	1.1075	2.01701	2.37377	2.12678	0.67029	0.748792	0.634058
+3.0	0.8625	1.08	1.275	2.03874	2.54842	2.70133	0.758294	0.675355	0.799763
28s rDNA	1.35051	0.73902	1.29645	0.96	0.96	1.01625	1.01625	0.9075	1.2625
