# Supplementary material for: The GATAD2B-NuRD complex drives DNA:RNA hybrid-dependent chromatin boundary formation upon DNA damage
Source: EMBO J. 2024 May 8;43(12):8. doi: 10.1038/s44318-024-00111-7 (PMC11183058; doi:10.1038/s44318-024-00111-7)
Supplement: Supplementary file 3 — Source data Fig. 2 [file 44318_2024_111_MOESM3_ESM.zip › Figure 2/Figure 2A/Figure 2A.xlsx]

## Sheet: Sheet1
Times	GATAD2B-GFP											GATAD2B-GFP +Triptolide													GATAD2B-GFP +DRB
0	1	1	1	1	1	1	1	1	1	1	1		1	1	1	1	1	1	1	1	1	1	1	1		1	1	1	1	1	1	1	1	1	1
10	1.64271	0.902927	1.63258	1.13397	1.54463	0.82159	1.2783	0.957349	1.43208	1.30253	1.30652		0.920187	0.973177	0.872977	1.21798	0.969342	1.08224	1.00364	0.949217	0.95056	0.859277	0.873829	0.971967		1.12955	0.929962	1.08357	0.938461	0.95723	1.10929	1.23254	0.872976	1.08908	0.92441
20	1.7344	1.26092	1.51852	1.47052	1.49445	1.16747	1.30715	1.49628	1.58597	1.32932	1.39344		1.00175	1.11639	0.923591	0.950344	0.928693	1.14102	0.997616	1.1704	1.07317	0.874988	0.805145	1.07629		1.12049	0.993952	1.09324	1.15551	1.178618	1.2802	1.12937	0.92359	1.05582	1.06683
30	1.80876	1.43086	1.52195	1.57918	1.51893	1.27563	1.27535	1.71444	1.65545	1.38921	1.39012		0.952965	0.962911	0.963841	0.959543	0.983886	1.14508	1.04099	1.22329	1.10409	0.887381	0.841098	1.05707		1.0267	1.11251	1.19045	1.10826	1.130429	1.23157	1.19562	0.963841	0.986872	1.02631
40	1.7825	1.55234	1.45271	1.43401	1.4101	1.30441	1.33293	1.69844	1.7108	1.33917	1.40604		0.870254	1.01293	0.790891	0.865928	0.957448	1.07702	1.00264	1.28226	1.15033	0.846411	0.843835	1.00845		1.08693	1.03099	1.1317	1.03953	1.06032	1.31222	1.13387	0.79089	0.935591	1.09352
50	1.78842	1.5671	1.47111	1.44276	1.47628	1.37506	1.34121	1.60541	1.63245	1.40057	1.39395		0.821789	1.1037	0.78642	0.946759	0.99003	1.02499	0.942869	1.3103	1.15299	0.859146	0.83725	0.950535		1.03079	0.991011	1.14524	1.04249	1.063339	1.27126	1.11777	0.78642	0.94599	1.05938
60	1.78794	1.63697	1.57776	1.51708	1.40263	1.35169	1.28064	1.69949	1.65869	1.40714	1.35962		0.810253	0.949798	0.89808	0.841358	0.944163	1.08585	0.942913	1.31201	1.16472	0.842409	0.925896	1.00143		1.01615	1.02517	1.13736	0.981847	1.00148	1.26727	1.10617	0.898079	0.901272	1.05606
70	1.76734	1.67077	1.58682	1.45859	1.38435	1.38713	1.33826	1.62384	1.67946	1.4524	1.36554		0.799401	1.03062	0.841032	0.928341	0.996146	1.0394	0.918922	1.32392	1.09	0.858197	0.97394	0.960477		1.00561	0.963434	1.13495	0.948592	0.967563	1.24305	1.14244	0.841031	0.898229	1.03588
80	1.79445	1.64492	1.53174	1.50948	1.4377	1.43061	1.27896	1.56284	1.6768	1.45847	1.43378		0.836511	1.05822	0.848193	0.89787	1.01392	0.994864	0.924305	1.22782	1.06017	0.85649	0.921646	1.04859		1.03858	1.04282	1.11314	0.926586	0.945117	1.22505	1.06657	0.848193	0.895895	1.02088
90	1.72331	1.65192	1.42379	1.53009	1.35096	1.37556	1.32828	1.6702	1.59888	1.42234	1.31907		0.811765	1.01193	0.875165	0.90809	0.972622	0.929203	1.00719	1.1864	1.11363	0.889759	0.915134	1.02636		0.969608	0.990212	1.12517	0.918559	0.93693	1.22169	1.0705	0.875165	0.923357	1.01808
100	1.73472	1.71187	1.46792	1.48803	1.38927	1.35467	1.30531	1.5357	1.57371	1.43186	1.39791		0.837782	0.949057	0.878398	0.870218	0.955207	0.906454	0.891162	1.30365	1.13198	0.846422	0.892275	0.997093		0.973182	1.01998	1.11048	0.934013	0.952693	1.2088	1.04645	0.878398	0.916192	1.00734
110	1.7419	1.67797	1.46996	1.44962	1.35603	1.39281	1.34343	1.69396	1.69191	1.41481	1.38089		0.867243	1.06523	0.999428	0.909598	0.98793	0.943874	0.9499	1.22048	1.05771	0.885538	0.95731	1.03249		0.951315	0.993643	1.09433	0.86003	0.87723	1.21209	1.1247	0.999428	0.920599	1.01007
120	1.72309	1.68881	1.41454	1.61245	1.3546	1.36512	1.30291	1.60007	1.51769	1.40939	1.39198		0.811086	0.969673	0.816193	0.890849	0.9806	0.918402	1.01037	1.23738	1.14523	0.879187	0.860156	1.06139		1.02245	1.03439	1.08861	0.88325	0.900915	1.2662	1.13559	0.816192	0.921097	1.05517
130	1.7968	1.75123	1.45288	1.5103	1.35731	1.29323	1.45066	1.634	1.66753	1.36279	1.35621		0.847573	0.92868	0.874087	0.888194	0.997708	0.936025	0.917712	1.25409	1.16297	0.87354	0.956618	1.05537		1.03236	0.991218	1.06193	0.865881	0.883198	1.26032	1.04451	0.874087	0.942	1.05027
140	1.78629	1.73983	1.61171	1.51205	1.38218	1.29036	1.3993	1.61742	1.58487	1.41718	1.37531		0.839014	1.11195	0.915583	0.850751	1.03628	0.944554	0.949409	1.31417	1.17905	0.905519	0.952946	0.980999		0.949556	1.047	1.04896	0.866696	0.884029	1.21309	1.0683	0.915582	0.950171	1.01091
150	1.76901	1.72087	1.47984	1.45427	1.38521	1.30425	1.35711	1.70841	1.57926	1.45335	1.36733		0.815921	1.12282	0.790935	0.87187	1.05943	0.92949	0.983793	1.27964	1.1746	0.889618	0.925064	1.03248		0.97118	0.991669	1.04142	0.905916	0.924034	1.24368	1.10576	0.790934	0.927795	1.0364
160	1.7656	1.69694	1.40399	1.51304	1.33774	1.32278	1.45493	1.60505	1.55604	1.37227	1.45087		0.86194	1.11598	0.927745	0.845169	0.993217	0.899214	1.03409	1.27224	1.13208	0.904617	0.896872	1.00426		1.00524	0.995891	1.06275	0.852935	0.869993	1.24549	1.0539	0.927745	0.964881	1.03791
170	1.79958	1.722	1.44675	1.55138	1.3675	1.27998	1.23679	1.62087	1.57569	1.41948	1.33523		0.87532	1.10103	0.874913	0.870003	1.04318	0.946911	0.991402	1.29893	1.26791	0.841823	0.90457	1.07824		0.958087	1.02537	1.04167	0.875943	0.893461	1.2314	1.11311	0.874913	0.918606	1.02616
180	1.74606	1.72945	1.3967	1.585	1.33032	1.28944	1.42213	1.52726	1.70585	1.44493	1.33136		0.87618	1.06303	0.977327	0.870734	0.992948	0.944255	1.00319	1.29267	1.40156	0.890147	0.949767	1.04694		1.01192	1.02347	1.04313	0.907375	0.925522	1.25978	1.07625	0.977326	0.988638	1.04981
190	1.77182	1.72297	1.52791	1.53935	1.29499	1.28176	1.34815	1.53334	1.68153	1.42169	1.33759		0.873398	1.07505	0.942933	0.872086	0.989245	0.874534	1.0307	1.32001	1.14775	0.937729	0.895497	1.00581		0.978405	0.989858	1.02513	0.853404	0.870472	1.24661	1.06312	0.942933	0.929223	1.03884
200	1.73248	1.73021	1.3321	1.55964	1.38075	1.30134	1.32986	1.58416	1.62185	1.44743	1.23654		0.866445	1.10691	0.925306	0.797218	1.02233	0.935568	1.01399	1.42167	1.25462	0.97945	0.897335	1.06109		0.966473	1.00823	1.03178	0.860298	0.877503	1.26963	1.05285	0.925306	0.992105	1.05803
210	1.71746	1.73477	1.44036	1.56822	1.37716	1.34745	1.32807	1.5573	1.7697	1.41295	1.27445		0.86993	0.963827	0.85791	0.85388	1.0146	0.974902	1.07479	1.33529	1.19782	0.927032	0.887232	1.03517		0.957133	1.03381	1.06987	0.858526	0.875696	1.29375	1.10126	0.857909	0.987133	1.07812
220	1.79409	1.76137	1.3855	1.58873	1.37818	1.36855	1.45735	1.6564	1.76624	1.40891	1.28848		0.942724	1.08099	0.947333	0.836988	0.954827	0.929999	1.03368	1.3967	1.2081	0.867696	0.82116	1.07671		1.00114	1.08426	1.02802	0.880383	0.89799	1.27716	1.09884	0.947332	0.972776	1.0643
230	1.83463	1.79436	1.49654	1.57065	1.37801	1.30117	1.38728	1.69073	1.71009	1.40735	1.32934		0.939306	1.05567	0.903812	0.845556	0.95342	1.03043	0.99698	1.41781	1.32223	0.922347	0.873114	1.08424		0.998941	1.00383	1.05923	0.88594	0.903658	1.24582	1.12576	0.903811	1.03087	1.03819
240	1.73284	1.75166	1.40233	1.52594	1.43824	1.33858	1.38929	1.65712	1.72183	1.42246	1.28171		0.904447	1.09308	0.835771	0.865444	1.01575	0.991978	1.11099	1.5131	1.22349	0.969426	0.87645	1.0665		1.02342	1.00188	1.0444	0.850706	0.86772	1.25634	1.13196	0.835771	1.01238	1.04695
250	1.73057	1.74303	1.43451	1.52575	1.43764	1.38475	1.42127	1.60564	1.66201	1.39417	1.26798		0.888868	1.05731	0.856398	0.863629	0.968289	0.917435	1.10669	1.43505	1.23787	0.90902	0.89628	1.07471		1.02905	1.0064	1.07196	0.876315	0.893841	1.27978	1.15844	0.856397	0.982463	1.06648
260	1.70185	1.76868	1.44855	1.49898	1.38454	1.31754	1.40359	1.70273	1.69484	1.31274	1.26336		0.991679	1.13499	0.871405	0.844582	0.994643	1.01533	1.11106	1.52955	1.19101	0.97881	0.882122	1.04236		1.05313	1.0653	1.10773	0.855755	0.87287	1.24988	1.08086	0.871404	1.03751	1.04156
270	1.71948	1.79808	1.54958	1.441	1.45788	1.29841	1.39527	1.52862	1.7671	1.35249	1.25682		1.03837	1.19988	0.879513	0.840464	1.01879	1.00809	1.0649	1.5768	1.40318	0.948726	0.855837	1.02172		0.982605	1.06804	1.09084	0.906147	0.924269	1.2174	1.11025	0.879512	0.982891	1.0145
280	1.75449	1.79502	1.502	1.44205	1.33087	1.30741	1.45102	1.66823	1.72081	1.34755	1.37222		0.933123	1.03199	0.914636	0.816282	0.968052	1.08839	1.05702	1.6065	1.17566	0.9584	0.910568	1.01289		1.00931	1.0628	1.05879	0.912995	0.931254	1.27719	1.07141	0.914635	1.00089	1.06432
290	1.74563	1.77024	1.5209	1.65679	1.47533	1.32635	1.53367	1.64008	1.82205	1.34955	1.21418		1.04357	1.04579	0.878108	0.777036	1.04176	1.067	1.07395	1.50002	1.23234	0.961336	0.885203	1.0459		0.974005	1.03148	1.04143	0.880245	0.897849	1.25295	1.12249	0.878108	1.00624	1.04413
300	1.70325	1.81318	1.52981	1.42685	1.3936	1.43782	1.49379	1.6101	1.76926	1.39378	1.19858		1.09819	1.05336	0.857348	0.814742	0.981836	1.04013	1.03454	1.56804	1.33784	1.00231	0.830982	1.039		1.02045	1.02355	1.0566	0.901315	0.919341	1.25727	1.13297	0.857348	1.00577	1.04772
