# Supplementary material for: The GATAD2B-NuRD complex drives DNA:RNA hybrid-dependent chromatin boundary formation upon DNA damage
Source: EMBO J. 2024 May 8;43(12):8. doi: 10.1038/s44318-024-00111-7 (PMC11183058; doi:10.1038/s44318-024-00111-7)
Supplement: Supplementary file 3 — Source data Fig. 2 [file 44318_2024_111_MOESM3_ESM.zip › Figure 2/Figure 2C/Figure 2C.xlsx]

## Sheet: Sheet1
-IR	+IR	+TPL3 +IR	+DRB +IR	+IR +RNH1
2	32	15	8	19
1	16	0	5	19
4	34	48	13	17
1	17	3	17	15
0	20	24	14	12
5	16	17	13	11
3	27	22	8	24
4	21	18	12	12
1	15	12	28	5
1	18	28	5	7
6	21	28	13	16
2	61	10	11	20
1	22	34	7	28
1	20	21	11	30
3	18	9	14	7
4	13	21	22	17
3	23	19	19	17
1	28	2	5	10
9	29	18	26	0
2	15	1	25	0
0	22	23	21	23
0	37	15	35	36
2	13	10	7	16
2	17	14	11	27
1	10	1	28	23
0	8	22	25	16
0	11	22	35	6
0	17	12	13	16
3	16	15	10	34
2	19	15	12	36
1	9	25	11	26
5	20	15	14	22
1	19	13	24	15
0	24	14	11	16
1	21	12	19	26
9	18	18	8	34
2	28	5	13	4
13	17	16	8	9
0	26	18	13	24
1	8	12	20	5
1	24	4	22	4
8	7	15	19	23
5	13	14	23	25
1	13	12	20	15
0	24	11	24	17
0	29	18	7	16
5	14	7	24	4
0	11	18	5	1
13	8	9	28	21
0	13	12	29	12
2	22	13	6	18
1	10	4	13	25
3	30	11	12	25
5	24	16	24	13
0	20	9	23	10
3	10	11	17	7
4	4	18	15	0
6	17	11	4	9
0	15	5	7	16
1	24	13	17	28
0	2	0	8	11
2	20	12	25	18
0	20	4	34	16
4	16	0	15	24
0	17	3	13	10
2	2	7	15	18
6	13	9	15	28
0	14	6	15	15
0	19	3	30	4
2	13	1	26	20
2	11	6	17	15
0	23	2	19	14
1	33	16	9	16
1	19	1	13	33
5	15	14	20	17
0	14	6	16	31
0	18	1	10	13
0	21	2	25	24
0	13	8	19	29
0	13	2	1	17
1	51	6	0	7
2	12	7	14	14
2	34	7	10	21
5	10	4	11	30
3	35	3	14	20
0	34	13	15	28
10	28	0	14	16
0	18	9	20	10
0	27	11	14	12
9	30	10	10	20
3	27	0	27	11
	22	0	8	12
	20	0	20	22
	39	0	38	31
	39	0	20	20
	34	0	12	15
	23	0	16	28
	15	0	13	34
	32	0	10	9
	24	0	15	27
	30	0	37	17
	20	0	12	15
	22	0	35	7
	20	0	34	15
	30	0	12	0
	40	0	14
	41	0	0
		0	0
		0	0
		0	0
		0	1
		0	4
		0	1
		0	0
		0	1
		0	2
		0	0
		0	4
		0	3
		0	2
		0	5
		0	1
		0	2
		0	8
		0	0
		0	4
		0	0
		0	1
		0	4
		0	0
			1
			5
			0
			0
			4
			0
			2
			1
			0
			5
			0
			0
			2
			0
			1
			5
			0
			1
			1
			0
			0
			2
			0
			0
			0
			1
			0
			4
			0
			0
			0
			0
			0
			0
			0
			0
			0
			0
			0
			2
			0
			3
			3
			2
			3
			0
			0
			6
			1
			0
			1
			2
			1
