# Supplementary material for: The GATAD2B-NuRD complex drives DNA:RNA hybrid-dependent chromatin boundary formation upon DNA damage
Source: EMBO J. 2024 May 8;43(12):8. doi: 10.1038/s44318-024-00111-7 (PMC11183058; doi:10.1038/s44318-024-00111-7)
Supplement: Supplementary file 3 — Source data Fig. 2 [file 44318_2024_111_MOESM3_ESM.zip › Figure 2/Figure 2D/Figure 2D.xlsx]

## Sheet: Sheet1
-IR	+IR	+IR +DRB	+IR +TPL3	+IR +RNH1	+IR +siGATAD2B	+IR +siMBD3
0	20	4	12	2	3	17
1	12	11	14	3	0	5
1	19	8	3	7	4	10
0	11	6	3	1	5	18
1	18	8	10	3	6	13
1	20	6	15	7	0	6
0	14	7	12	4	0	9
1	11	7	11	6	6	6
0	17	5	7	8	2	12
2	9	2	15	7	8	13
0	11	5	12	2	0	7
3	8	6	12	2	6	7
1	0	5	7	9	8	6
0	0	5	14	9	4	9
0	3	7	0	1	3	15
0	4	5	14	6	6	5
0	3	8	6	2	8	8
0	0	10	5	2	7	10
2	7	10	4	1	6	8
1	7	9	4	3	4	6
0	3	8	12	2	10	11
0	1	6	18	0	8	10
0	3	3	8	7	7	5
2	1	4	6	2	3	6
1	15	5	10	4	0	8
0	8	0	12	2	1	6
2	11	2	6	6	1	8
1	21	5	4	9	2	8
2	8	0	2	5	2	3
0	8	0	2	7	2	11
1	5	0	6	4	2	5
3	2	13	6	4	1	1
0	7	0	5	1	3	10
1	11	7	6	1	3	6
1	5	3	4	9	1	5
2	7	6	2	0	2	11
1	6	1	5	8	2	16
1	9	8	5	8	2	11
0	12	10	1	9	2	1
3	8	0	3	6	0	11
3	12	7	1	9	3	4
2	10	5	1	10	2	0
4	6	9	0	8	1	6
2	7	6	1	4	3	5
4	4	5	1	1	1	0
1	8	5	1	7	0	11
2	10	3	0	3	10	10
3	17	3	5	3	3	12
9	6	3	2	5	0	7
3	5	0	2	16	1	10
1	4	0	1	8	0	8
0	8	0	5	12	1	7
3	7	3	1	10	0	6
1	8	10	3	10	1	4
4	10	0	4	6	1	15
1	6	0	7	4	2	10
5	7	3	3	4	3	0
0	14	1	0	9	3	7
4	9	2	0	1	2	4
3	11	4	2	1	0	4
4	13	1	6	9	0	16
1	22	7	7	0	4	4
1	11	4	11	8	1	1
3	11	0	9	8	1	5
1	23	7	7	9	3	2
2	7	3	7	6	3	14
1	18	3	6	9	2	7
1	14	3	4	10	3	6
1	8	1	7		5	11
4	11	1	9		5	7
3	9	6	11		6	9
1	0	7	7		7	5
1	0	5	10		8	4
4	7	2	9		6	3
2	13	8	8		3	7
1	8	5	12		8	3
1	8	3	17		16	4
2	19	5	3		10	9
3	19	0	8		1	7
2	25	8	6		8	8
0	6	6	3		13	15
1	0	4	2		8	6
2	0	6	4		11	12
3	6	7	4		7	3
2	14	3	11		11	4
1	12	11	0		8	2
3	0	6	9		4	9
1	17	5	3		4	7
1	10	6	9		5	2
1	7	6	0		5	4
0	5	6	2		13	1
2	5	6	8		6	11
1	8	4	11		10	7
1	7	9	16		11	6
1	13	5	11		11	4
1	6	5	12		10	7
1	9	4	4		5	8
1	8	4	2		15	14
0	11	4	8		10	8
2	8	11	7		7	0
2	3	9	7		13	9
1	12	11	5			7
0	6	2	6			8
0	6	0	6			4
2	11	7	4			9
1	14	6	7			5
2	14	11	3			6
0	8	10	3			16
1	0	5	3			6
0	0	1	2			11
1	0	4	1			12
0	11	0	5			11
0	14	12	6			5
3	8	7	5			12
0	0	3	2			9
0	1	9	5			12
1	12	4	5			2
2	10	4	6			6
0	11	7	1			8
1	8	6	2			10
0	11	5	5			11
2	15	7	4			10
	10	3	1			11
	6	7	2			12
	10	5	3			10
	10	2	1			9
	8	9	8			5
	14	4	2			5
	11	11	1			5
	6	7	0			9
	11	3	2			3
	10	4	2			4
	8	6	0			7
	4	3	1			9
	11	1	1			11
	10	1	0			9
	9	1	3			11
	24	2	4			6
	13	5	0			4
	13	3	4			11
	9	2	2			6
	7	3	3			9
		3	3			14
		5	3			6
		5	3
		4	3
		4	3
		3	0
		2	1
		7	1
		4	1
		2	0
		2	2
		0	5
		5	1
		3
		4
		5
		5
		0
		5
		1
		3
		8
		1
		4
		1
