# Supplementary material for: The GATAD2B-NuRD complex drives DNA:RNA hybrid-dependent chromatin boundary formation upon DNA damage
Source: EMBO J. 2024 May 8;43(12):8. doi: 10.1038/s44318-024-00111-7 (PMC11183058; doi:10.1038/s44318-024-00111-7)
Supplement: Supplementary file 3 — Source data Fig. 2 [file 44318_2024_111_MOESM3_ESM.zip › Figure 2/Figure 2B/Figure 2B.xlsx]

## Sheet: Sheet1
	GATAD2B-GFP												GATAD2B+RNH1
0	1	1	1	1	1	1	1	1	1	1	1		1	1	1	1	1	1	1	1	1	1
10	1.64271	0.902927	1.63258	1.13397	1.54463	0.82159	1.2783	0.957349	1.43208	1.30253	1.30652		0.933212	1.16479	1.29239	1.09774	1.32632	1.19792	1.06383	1.03093	1.21739	0.932039
20	1.7344	1.26092	1.51852	1.47052	1.49445	1.16747	1.30715	1.49628	1.58597	1.32932	1.39344		1.1154	1.27749	1.31949	1.30015	1.3441	1.31522	1.2165	1.17526	1.31959	1.13265
30	1.80876	1.43086	1.52195	1.57918	1.51893	1.27563	1.27535	1.71444	1.65545	1.38921	1.39012		1.13813	1.31341	1.27883	1.19999	1.26804	1.3379	1.22708	1.14501	1.29592	1.15306
40	1.7825	1.55234	1.45271	1.43401	1.4101	1.30441	1.33293	1.69844	1.7108	1.33917	1.40604		1.11348	1.26989	1.33969	1.24661	1.32696	1.33423	1.18734	1.11726	1.33244	1.17826
50	1.78842	1.5671	1.47111	1.44276	1.47628	1.37506	1.34121	1.60541	1.63245	1.40057	1.39395		1.16572	1.29793	1.26311	1.20061	1.28713	1.31693	1.17822	1.1986	1.27214	1.16601
60	1.78794	1.63697	1.57776	1.51708	1.40263	1.35169	1.28064	1.69949	1.65869	1.40714	1.35962		1.15009	1.29178	1.34151	1.32457	1.34969	1.35992	1.23762	1.20279	1.3272	1.14738
70	1.76734	1.67077	1.58682	1.45859	1.38435	1.38713	1.33826	1.62384	1.67946	1.4524	1.36554		1.1509	1.31328	1.24207	1.35479	1.34654	1.33683	1.22527	1.19086	1.3001	1.16638
80	1.79445	1.64492	1.53174	1.50948	1.4377	1.43061	1.27896	1.56284	1.6768	1.45847	1.43378		1.21901	1.23814	1.27911	1.36465	1.34786	1.32999	1.26255	1.20561	1.33078	1.16538
90	1.72331	1.65192	1.42379	1.53009	1.35096	1.37556	1.32828	1.6702	1.59888	1.42234	1.31907		1.17272	1.30796	1.25721	1.36865	1.36404	1.37415	1.21569	1.20679	1.3452	1.15469
100	1.73472	1.71187	1.46792	1.48803	1.38927	1.35467	1.30531	1.5357	1.57371	1.43186	1.39791		1.18606	1.27415	1.31544	1.29151	1.33203	1.32752	1.21768	1.22201	1.3328	1.16044
110	1.7419	1.67797	1.46996	1.44962	1.35603	1.39281	1.34343	1.69396	1.69191	1.41481	1.38089		1.14989	1.27375	1.31868	1.23082	1.31403	1.32526	1.17627	1.19234	1.30091	1.12279
120	1.72309	1.68881	1.41454	1.61245	1.3546	1.36512	1.30291	1.60007	1.51769	1.40939	1.39198		1.1652	1.17785	1.12569	1.21958	1.23241	1.24263	1.12979	1.13556	1.22896	1.10837
130	1.7968	1.75123	1.45288	1.5103	1.35731	1.29323	1.45066	1.634	1.66753	1.36279	1.35621		1.15075	1.22287	1.22435	1.23545	1.2202	1.25529	1.14967	1.15452	1.2638	1.13672
140	1.78629	1.73983	1.61171	1.51205	1.38218	1.29036	1.3993	1.61742	1.58487	1.41718	1.37531		1.15051	1.19683	1.1893	1.21903	1.18466	1.21662	1.14605	1.1504	1.21711	1.15863
150	1.76901	1.72087	1.47984	1.45427	1.38521	1.30425	1.35711	1.70841	1.57926	1.45335	1.36733		1.12551	1.16994	1.17497	1.17875	1.17062	1.19043	1.14376	1.13676	1.20268	1.14489
160	1.7656	1.69694	1.40399	1.51304	1.33774	1.32278	1.45493	1.60505	1.55604	1.37227	1.45087		1.12039	1.13463	1.13138	1.19209	1.15903	1.15576	1.13244	1.11447	1.18491	1.13919
170	1.79958	1.722	1.44675	1.55138	1.3675	1.27998	1.23679	1.62087	1.57569	1.41948	1.33523		1.08129	1.1292	1.11749	1.2745	1.19649	1.17336	1.11866	1.11559	1.22283	1.11686
180	1.74606	1.72945	1.3967	1.585	1.33032	1.28944	1.42213	1.52726	1.70585	1.44493	1.33136		1.07797	1.12501	1.13282	1.08589	1.12951	1.12749	1.08563	1.07268	1.16579	1.06367
190	1.77182	1.72297	1.52791	1.53935	1.29499	1.28176	1.34815	1.53334	1.68153	1.42169	1.33759		1.04987	1.11775	1.07662	1.25344	1.18979	1.09738	1.09478	1.09177	1.24672	1.05761
200	1.73248	1.73021	1.3321	1.55964	1.38075	1.30134	1.32986	1.58416	1.62185	1.44743	1.23654		1.08377	1.09303	1.1812	1.14688	1.15633	1.13398	1.0915	1.08851	1.19314	1.07937
210	1.71746	1.73477	1.44036	1.56822	1.37716	1.34745	1.32807	1.5573	1.7697	1.41295	1.27445		1.10025	1.07179	1.14627	1.14013	1.13365	1.12175	1.0801	1.06716	1.16975	1.0682
220	1.79409	1.76137	1.3855	1.58873	1.37818	1.36855	1.45735	1.6564	1.76624	1.40891	1.28848		1.0508	1.09621	1.10964	1.1652	1.14626	1.1143	1.07256	1.05962	1.17244	1.07064
230	1.83463	1.79436	1.49654	1.57065	1.37801	1.30117	1.38728	1.69073	1.71009	1.40735	1.32934		1.06001	1.06852	1.08647	1.13644	1.11746	1.08606	1.04538	1.04251	1.16273	1.03376
240	1.73284	1.75166	1.40233	1.52594	1.43824	1.33858	1.38929	1.65712	1.72183	1.42246	1.28171		1.05204	1.0315	1.21323	1.13542	1.14733	1.09041	1.05584	1.05294	1.16558	1.09579
250	1.73057	1.74303	1.43451	1.52575	1.43764	1.38475	1.42127	1.60564	1.66201	1.39417	1.26798		1.04951	1.07565	1.06799	1.18554	1.17028	1.08197	1.04767	1.04479	1.17141	1.06387
260	1.70185	1.76868	1.44855	1.49898	1.38454	1.31754	1.40359	1.70273	1.69484	1.31274	1.26336		1.0934	1.04881	1.12002	1.09919	1.12786	1.07787	1.05379	1.0367	1.15092	1.05564
270	1.71948	1.79808	1.54958	1.441	1.45788	1.29841	1.39527	1.52862	1.7671	1.35249	1.25682		1.0496	1.00187	1.13716	1.24534	1.19531	1.11021	1.04162	1.03463	1.16438	1.05248
280	1.75449	1.79502	1.502	1.44205	1.33087	1.30741	1.45102	1.66823	1.72081	1.34755	1.37222		1.03864	1.07631	1.08384	1.14967	1.16099	1.07338	1.03935	1.0365	1.16211	1.05543
290	1.74563	1.77024	1.5209	1.65679	1.47533	1.32635	1.53367	1.64008	1.82205	1.34955	1.21418		1.0101	1.04619	1.13455	1.14455	1.12718	1.06212	1.01908	1.05723	1.13933	1.04498
300	1.70325	1.81318	1.52981	1.42685	1.3936	1.43782	1.49379	1.6101	1.76926	1.39378	1.19858		1.02656	1.05993	1.1202	1.08835	1.08655	1.07476	1.03742	1.11334	1.07293	1.06588
