# Supplementary material for: The GATAD2B-NuRD complex drives DNA:RNA hybrid-dependent chromatin boundary formation upon DNA damage
Source: EMBO J. 2024 May 8;43(12):8. doi: 10.1038/s44318-024-00111-7 (PMC11183058; doi:10.1038/s44318-024-00111-7)
Supplement: Supplementary file 4 — Source data Fig. 4 [file 44318_2024_111_MOESM4_ESM.zip]

Archive with 26 entries (24 files):
- Figure 4/
- __MACOSX/._Figure 4
- Figure 4/.DS_Store
- __MACOSX/Figure 4/._.DS_Store
- Figure 4/Figure 4G.xlsx
- __MACOSX/Figure 4/._Figure 4G.xlsx
- Figure 4/Figure 4F/
- __MACOSX/Figure 4/._Figure 4F
- Figure 4/Figure 4H.xlsx
- __MACOSX/Figure 4/._Figure 4H.xlsx
- Figure 4/Figure 4F/+IR siMBD3.tif
- __MACOSX/Figure 4/Figure 4F/._+IR siMBD3.tif
- Figure 4/Figure 4F/Figure 4F.xlsx
- __MACOSX/Figure 4/Figure 4F/._Figure 4F.xlsx
- Figure 4/Figure 4F/pan-H4 ace.tif
- __MACOSX/Figure 4/Figure 4F/._pan-H4 ace.tif
- Figure 4/Figure 4F/.DS_Store
- __MACOSX/Figure 4/Figure 4F/._.DS_Store
- Figure 4/Figure 4F/+IR +RNH1.tif
- __MACOSX/Figure 4/Figure 4F/._+IR +RNH1.tif
- Figure 4/Figure 4F/-IR.tif
- __MACOSX/Figure 4/Figure 4F/._-IR.tif
- Figure 4/Figure 4F/+IR.tif
- __MACOSX/Figure 4/Figure 4F/._+IR.tif
- Figure 4/Figure 4F/+IR siGATAD2B.tif
- __MACOSX/Figure 4/Figure 4F/._+IR siGATAD2B.tif
