# Supplementary material for: The GATAD2B-NuRD complex drives DNA:RNA hybrid-dependent chromatin boundary formation upon DNA damage
Source: EMBO J. 2024 May 8;43(12):8. doi: 10.1038/s44318-024-00111-7 (PMC11183058; doi:10.1038/s44318-024-00111-7)
Supplement: Supplementary file 4 — Source data Fig. 4 [file 44318_2024_111_MOESM4_ESM.zip › Figure 4/Figure 4G.xlsx]

## Sheet: Sheet1
	si control -4OHT			si control +4OHT			siGATAD2B +4OHT
0.3 kb	0.528814	0.716949	0.465028	0.933076	0.78455	0.61312	2.34043	1.87837	3.08777
1.0 kb	0.638681	0.433583	0.778111	0.676829	0.759887	0.908116	2.8199	3.89236	3.41987
2.0 kb	0.609202	0.707748	0.822589	0.766328	0.67344	0.713509	2.6013	3.59062	3.15477
3.0 kb	0.908326	0.701357	0.79638	0.36888	0.508384	0.615694	1.03531	0.87663	1.6407
28s rDNA	0.899747	0.847936	0.665965	0.768685	0.86744	0.86744	0.885315	0.654545	0.93986
