# Supplementary material for: The GATAD2B-NuRD complex drives DNA:RNA hybrid-dependent chromatin boundary formation upon DNA damage
Source: EMBO J. 2024 May 8;43(12):8. doi: 10.1038/s44318-024-00111-7 (PMC11183058; doi:10.1038/s44318-024-00111-7)
Supplement: Supplementary file 4 — Source data Fig. 4 [file 44318_2024_111_MOESM4_ESM.zip › Figure 4/Figure 4H.xlsx]

## Sheet: Sheet1
	si control -4OHT			si control +4OHT			siGATAD2B +4OHT
+0.3	0.528899	0.63045	0.703402	0.850238	0.824444	0.783486	3.9719	4.12371	3.4014
+1.8	0.675446	0.721394	0.789184	0.491917	0.684539	0.463847	1.97043	2.00582	2.3375
+3.6	0.826527	0.791583	0.938333	0.529578	0.426887	0.697719	1.65781	2.41122	1.92855
28s rDNA	0.899747	0.847936	0.665965	0.768685	0.86744	0.86744	0.885315	0.654545	0.93986
