# Supplementary material for: The GATAD2B-NuRD complex drives DNA:RNA hybrid-dependent chromatin boundary formation upon DNA damage
Source: EMBO J. 2024 May 8;43(12):8. doi: 10.1038/s44318-024-00111-7 (PMC11183058; doi:10.1038/s44318-024-00111-7)
Supplement: Supplementary file 4 — Source data Fig. 4 [file 44318_2024_111_MOESM4_ESM.zip › Figure 4/Figure 4F/Figure 4F.xlsx]

## Sheet: Sheet1
-IR	+IR	+IR +RNH1	+IR +siGATAD2B	+IR +siMBD3
7	38	56	96	60
1	58	71	88	37
1	51	87	65	30
1	58	82	62	68
6	42	55	75	41
1	60	45	57	47
0	42	40	58	75
1	56	85	81	54
2	49	86	51	83
5	49	90	68	74
0	48	53	67	75
0	46	87	63	29
1	55	71	60	65
4	69	55	72	43
0	40	70	90	39
3	52	48	62	62
5	53	50	79	48
5	47	49	52	35
2	34	51	74	100
5	61	66	59	63
1	48	73	82	99
3	53	49	62	61
4		72	71	34
0	52	68	53	49
3	68	101	68	45
1	42	91	67	51
2	47	108	56	91
0	35	82	66	71
3	46	78	75	94
3	41	69	53	117
6	43	81	52	68
5	62	62	51	48
0	91	49	40	54
3	56	90	62	62
3	63	63	76	80
5	61	71	58	47
0	50	97	59	67
11	58	54	49	77
0	52	68	70	73
4	61	63	59	33
4	51	54	66	107
3	53	55	69	116
14	63	48	55	59
0	66	38	58	52
4	69	81	85	62
8	50	99	70	50
1	53	76	73	65
4	56	66	85	52
1	44	60	76	55
3	46	106	76	67
4	52	52	91	49
0	46	72	70	49
2	47	137	65	45
4	43	66	90	105
3	37	83	63	36
4	59	42	89	45
2	48	66	68	30
1	47	63	57	43
7	35	50	129	17
2	45	65	66	66
1	41	62	44	12
2	61	93	54	33
2	72	57	61	27
3	56	64	52	31
2	43	67	57	43
17	49	96	61	35
1	52	73	55	63
3	47	86	63	15
16	67	72	63	48
13	42	78	55	14
8	45	55	72	57
13	39	62	58	55
6	50	123	47	26
7	52	58	80	44
11	77	61	50	50
14	65	69	103	35
3	56	77	70	46
5	37		44	60
7	44	110	67	45
7	40		54	55
10	61	60	56	78
13	50	71	49	99
6	34	84	56	105
4	49	48	56	56
14	50	68	74	111
7	19	56	63	62
7	46	81	52	103
6	45	72	91	81
4	41	90	85	64
6	53	102	94	112
9	34	61	74	61
1	36	60	63	45
2	31	63	65	36
21	36	66	71	35
14	53	100	73	62
20	42	77	46	51
5	46	51	77	54
3	48	53	72	84
13	45	42	63	51
23	31	52	63	29
8	53	35	69	64
7	37	79	65	36
11	34	85	67	80
7	51	65	55	19
2	39	68	62	67
19	42	75	51	77
3	43	75	63	89
2	43	70	62	23
11	38	68	91	53
8	38		58	35
	21		67	36
	40		72	43
	36		58
	35		53
	37		40
	37		35
	40		37
	38		54
	46		38
	27		72
	48		49
	52		34
	47		52
	49		73
	56		48
	41		48
	42		80
	33		54
	59		59
	51		78
	48		84
	57		65
	57		75
	59		99
			83
	72		133
	72
	51
	41
	43
	41
	53
	53
	50
	114
	64
	59
	51
	56
	48
	70
	63
	56
	49
	52
	44
	58
	67
	78
	56
	70
	74
	59
	50
	76
	67
	74
	46
	61
	56
	62
	49
	42
	48
	25
	22
	45
	44
	49
	56
	43
	47
	65
	46
	29
	51
	39
	56
	45
	65
	42
	57
	51
	58
	50
	37
	49
	50
	38
	48
	60	56
	56	71
	43	87
	50	82
	46	55
	50	45
	59	40
	42	85
	47	86
	40	90
	50	53
	59	87
	43	71
	43	55
	51	70
	34	48
	39	50
	35	49
	33	51
	46	66
	43	73
	21	49
	44	72
	72	68
	33	101
	33	91
	36	108
	45	82
	84	78
	49	69
	37	81
	34	62
	54	49
	36	90
	32	63
	55	71
	47	97
	54	54
	59	68
	41	63
	36	54
	37	55
	55	48
	30	38
	35	81
	56	99
	37	76
	48	66
	49	60
	49	106
	33	52
	66	72
	46	137
	35	66
	32	83
	50	42
	38	66
	47	63
	48	50
	35	65
	50	62
	34	93
	40	57
		64
		67
		96
		73
		86
		72
		78
		55
		62
		123
		58
		61
		69
		77
		110
		60
		71
		84
		48
		68
		56
		81
		72
		90
		102
		61
		60
		63
		66
		100
		77
		51
		53
		42
		52
		35
		79
		85
		65
		68
		75
		75
		70
		68
