# Supplementary material for: The GATAD2B-NuRD complex drives DNA:RNA hybrid-dependent chromatin boundary formation upon DNA damage
Source: EMBO J. 2024 May 8;43(12):8. doi: 10.1038/s44318-024-00111-7 (PMC11183058; doi:10.1038/s44318-024-00111-7)
Supplement: Supplementary file 5 — Source data Fig. 5 [file 44318_2024_111_MOESM5_ESM.zip]

Archive with 22 entries (19 files):
- Figure 5/
- __MACOSX/._Figure 5
- Figure 5/.DS_Store
- __MACOSX/Figure 5/._.DS_Store
- Figure 5/Figure 5A/
- __MACOSX/Figure 5/._Figure 5A
- Figure 5/Figure 5F.pzfx
- __MACOSX/Figure 5/._Figure 5F.pzfx
- Figure 5/Figure 5B.xlsx
- __MACOSX/Figure 5/._Figure 5B.xlsx
- Figure 5/Figure 5C.xlsx
- __MACOSX/Figure 5/._Figure 5C.xlsx
- Figure 5/Figure 5D/
- Figure 5/Figure 5A/WT.tif
- __MACOSX/Figure 5/Figure 5A/._WT.tif
- Figure 5/Figure 5A/siGATAD2B.tif
- __MACOSX/Figure 5/Figure 5A/._siGATAD2B.tif
- Figure 5/Figure 5D/.DS_Store
- __MACOSX/Figure 5/Figure 5D/._.DS_Store
- Figure 5/Figure 5D/siGATAD2B.vsi
- Figure 5/Figure 5D/nc.vsi
- __MACOSX/Figure 5/Figure 5D/._nc.vsi
