# Supplementary material for: The GATAD2B-NuRD complex drives DNA:RNA hybrid-dependent chromatin boundary formation upon DNA damage
Source: EMBO J. 2024 May 8;43(12):8. doi: 10.1038/s44318-024-00111-7 (PMC11183058; doi:10.1038/s44318-024-00111-7)
Supplement: Supplementary file 5 — Source data Fig. 5 [file 44318_2024_111_MOESM5_ESM.zip › Figure 5/Figure 5B.xlsx]

## Sheet: Sheet1
	siNC																				siGATAD2B
0	1	1	1	1	1	1	1	1	1	1	1	1	1	1	1	1	1				1	1	1	1	1	1	1	1	1	1	1	1	1	1	1	1
4	1.07969	1.06401	1.04449	1.06729	1.04911	1.10583	1.04031	1.03844	1.11817	1.04195	1.08319	1.09238	1.11703	1.06377	1.09238	1.08399	0.990974				1.12039	1.10438	1.07897	1.04766	1.05791	1.11505	1.13	1.13339	1.09611	1.07971	1.04893	1.05069	1.10186	1.17004	1.07231	1.07231
8	1.10135	1.09576	1.06823	1.13297	1.11245	1.13564	1.09917	1.09733	1.13372	1.10662	1.11083	1.13918	1.1586	1.0729	1.13918	1.09941	1.04619				1.14597	1.14834	1.13193	1.16866	1.06945	1.10879	1.1724	1.17592	1.1199	1.11555	1.04962	1.12072	1.10274	1.21267	1.11882	1.11882
12	1.12824	1.11888	1.07763	1.14931	1.15207	1.16184	1.11858	1.13522	1.17564	1.09147	1.12244	1.19228	1.16593	1.11579	1.19228	1.14335	0.95726				1.16743	1.17198	1.19403	1.2023	1.09605	1.13384	1.21731	1.22097	1.18069	1.13303	1.05539	1.18828	1.16783	1.24975	1.13627	1.13627
16	1.12922	1.14734	1.0908	1.17622	1.18434	1.20446	1.11722	1.16658	1.1314	1.11827	1.14225	1.19716	1.19234	1.09906	1.19716	1.09033	1.01407				1.19422	1.2004	1.19432	1.21837	1.10721	1.14681	1.23288	1.23657	1.19774	1.1538	1.05475	1.19848	1.17688	1.26732	1.17806	1.17806
20	1.15197	1.15735	1.09664	1.20343	1.21729	1.22952	1.10152	1.17939	1.13211	1.1309	1.15968	1.20624	1.19707	1.13411	1.20624	1.17663	1.1261				1.25441	1.23143	1.21463	1.24832	1.10431	1.15352	1.26521	1.26901	1.18057	1.15936	1.0721	1.20703	1.18335	1.22708	1.1994	1.1994
24	1.17864	1.17857	1.10109	1.20393	1.21695	1.24046	1.11673	1.19793	1.13918	1.17071	1.16908	1.23635	1.20016	1.16908	1.23635	1.19968	0.972392				1.22803	1.22252	1.23838	1.25744	1.1153	1.15666	1.31134	1.31527	1.21147	1.15448	1.08828	1.23033	1.20219	1.25449	1.25197	1.25197
28	1.19747	1.16615	1.11837	1.20548	1.2167	1.24881	1.09113	1.23719	1.1715	1.16392	1.18388	1.24245	1.21646	1.15812	1.24245	1.19954	1.05575				1.22567	1.20111	1.23775	1.26732	1.12648	1.163	1.28273	1.28658	1.23346	1.13383	1.11197	1.24402	1.18677	1.1838	1.26216	1.26216
32	1.1843	1.17685	1.13232	1.21766	1.25287	1.27876	1.13157	1.25872	1.16392	1.15692	1.1791	1.21541	1.20815	1.15292	1.21541	1.19867	1.04752				1.23725	1.22937	1.28106	1.27186	1.11085	1.18597	1.33072	1.33472	1.23491	1.15409	1.14491	1.23458	1.21872	1.23442	1.28168	1.28168
36	1.18311	1.16011	1.13447	1.21753	1.27871	1.26652	1.1192	1.23201	1.1618	1.16353	1.13343	1.19721	1.21451	1.17436	1.19721	1.19752	1.04354				1.21727	1.26213	1.29109	1.24968	1.10017	1.15578	1.31665	1.3206	1.22128	1.1637	1.1509	1.24073	1.18079	1.21087	1.29045	1.29045
40	1.19911	1.19306	1.14828	1.22511	1.29338	1.27459	1.13763	1.25491	1.15251	1.21111	1.1193	1.20638	1.23064	1.17924	1.20638	1.17361	0.989116				1.21386	1.30984	1.27567	1.2742	1.10134	1.21283	1.33566	1.33967	1.22765	1.16682	1.16028	1.26753	1.2068	1.17134	1.3147	1.3147
44	1.20727	1.18685	1.14919	1.20194	1.2711	1.30065	1.14171	1.26908	1.16049	1.18314	1.12945	1.19194	1.20815	1.17076	1.19194	1.16568	1.05654				1.22688	1.30174	1.2987	1.27773	1.09419	1.19813	1.37396	1.37808	1.23094	1.20001	1.19792	1.26028	1.18868	1.16672	1.33885	1.33885
48	1.19497	1.20531	1.15983	1.21816	1.30311	1.29878	1.16063	1.2898	1.13069	1.22995	1.14369	1.17476	1.20277	1.18813	1.17476	1.22432	1.08628				1.22743	1.28729	1.29406	1.26842	1.08517	1.16866	1.33948	1.3435	1.2442	1.20549	1.17331	1.24699	1.16449	1.12675	1.34361	1.34361
52	1.1966	1.20393	1.16954	1.21281	1.33587	1.29546	1.15828	1.26663	1.14716	1.17712	1.15502	1.16471	1.20619	1.21173	1.16471	1.20112	1.01115				1.20497	1.32804	1.30607	1.28042	1.10754	1.16619	1.29671	1.3006	1.24286	1.21053	1.14662	1.26232	1.14866	1.13214	1.32428	1.32428
56	1.20967	1.17598	1.16645	1.19144	1.30751	1.30396	1.1908	1.27154	1.12787	1.19887	1.06831	1.16666	1.22249	1.15116	1.16666	1.17966	1.13618				1.20395	1.31201	1.29146	1.31021	1.11675	1.21071	1.29969	1.30359	1.2533	1.19119	1.06615	1.25163	1.13729	1.16199	1.34628	1.34628
60	1.19824	1.17685	1.16593	1.21163	1.31492	1.29719	1.21293	1.26827	1.13281	1.17149	1.06441	1.13562	1.23244	1.20445	1.13562	1.18528	1.00796				1.17519	1.27072	1.28538	1.30604	1.12658	1.16589	1.24024	1.24396	1.26236	1.20059	1.07186	1.26429	1.13599	1.17471	1.34895	1.34895
64	1.18006	1.18616	1.16924	1.202	1.3377	1.31692	1.20737	1.27208	1.10888	1.16955	1.06975	1.19623	1.27221	1.181	1.19623	1.18657	1.02018				1.13769	1.25974	1.2818	1.27253	1.12074	1.19406	1.24201	1.24574	1.26647	1.21864	1.14492	1.26016	1.14789	1.15182	1.35443	1.35443
68	1.18278	1.16563	1.15132	1.1828	1.33384	1.29273	1.18239	1.27045	1.12261	1.21208	1.12187	1.21858	1.24743	1.17796	1.21858	1.1579	1.02336				1.2139	1.33147	1.29042	1.28329	1.12696	1.16098	1.25096	1.25471	1.2605	1.22564	1.17826	1.27365	1.17413	1.1801	1.34295	1.34295
72	1.19475	1.20376	1.15435	1.1869	1.35005	1.27588	1.23804	1.29253	1.14877	1.22082	1.12888	1.25104	1.25037	1.19429	1.25104	1.17894	1.0231				1.19032	1.26333	1.32295	1.30314	1.14934	1.20733	1.25804	1.26181	1.2665	1.21035	1.20273	1.28371	1.18352	1.16079	1.35422	1.35422
76	1.20401	1.2079	1.13868	1.15944	1.31803	1.27387	1.24298	1.28353	1.15413	1.20315	1.13484	1.24874	1.24711	1.18941	1.24874	1.18513	1.06451				1.1725	1.27724	1.30177	1.27287	1.14595	1.20615	1.22757	1.23125	1.28165	1.27194	1.22596	1.29472	1.23313	1.16243	1.36447	1.36447
80	1.20694	1.21601	1.12439	1.21822	1.33612	1.28524	1.23383	1.28053	1.14342	1.1948	1.16246	1.22976	1.28525	1.19949	1.22976	1.16222	1.08389				1.18226	1.27621	1.28191	1.286	1.15175	1.16133	1.21172	1.21536	1.29209	1.28012	1.24004	1.28012	1.25321	1.16199	1.33875	1.33875
84	1.2224	1.21394	1.10957	1.23506	1.32105	1.28884	1.22765	1.28735	1.14524	1.20489	1.17517	1.21492	1.27221	1.21701	1.21492	1.19666	1.14016				1.17971	1.27691	1.31952	1.2671	1.15699	1.17719	1.20809	1.21171	1.2734	1.23855	1.25467	1.29482	1.26862	1.10821	1.36038	1.36038
88	1.22327	1.21981	1.10498	1.21356	1.31729	1.28294	1.22406	1.28953	1.1214	1.235	1.13187	1.21492	1.25558	1.19469	1.21492	1.25976	1.05787				1.15413	1.27126	1.32364	1.27234	1.15503	1.16968	1.25133	1.25508	1.26709	1.21772	1.29688	1.28743	1.28241	1.14666	1.36474	1.36474
92	1.22044	1.2305	1.09689	1.20026	1.3124	1.30511	1.19018	1.28571	1.13342	1.21422	1.13017	1.21839	1.25705	1.19309	1.21839	1.1775	1.05309				1.15034	1.26615	1.29907	1.29153	1.16378	1.18824	1.22934	1.23302	1.27864	1.21719	1.32264	1.31653	1.25187	1.16324	1.38001	1.38002
96	1.22153	1.24258	1.10267	1.22325	1.3455	1.32743	1.20564	1.30016	1.13413	1.20858	1.14608	1.20116	1.28052	1.21269	1.20116	1.14638	1.02814				1.21706	1.29484	1.2992	1.24968	1.15431	1.14735	1.24844	1.25218	1.28146	1.25307	1.32696	1.27709	1.24403	1.15334	1.39232	1.39232
100	1.21631	1.21756	1.08891	1.20175	1.36042	1.30295	1.2138	1.25872	1.14615	1.19149	1.1597	1.17344	1.26471	1.19677	1.17344	1.15819	1.03212				1.2177	1.29675	1.2774	1.30664	1.13099	1.14758	1.24536	1.2491	1.25871	1.24847	1.32036	1.30109	1.2349	1.17569	1.38836	1.38836
104	1.21707	1.22464	1.07271	1.15844	1.30306	1.31879	1.2253	1.25136	1.12696	1.20528	1.1749	1.13123	1.24205	1.22573	1.13123	1.13514	0.978763				1.21464	1.31196	1.29644	1.28607	1.11819	1.18701	1.3242	1.32817	1.27228	1.23382	1.24799	1.30373	1.2205	1.16868	1.34046	1.34046
108	1.22937	1.2343	1.07282	1.21138	1.29595	1.33031	1.24335	1.25927	1.12706	1.15556	1.1879	1.15573	1.24923	1.2435	1.15573	1.14004	1.02442				1.19384	1.27137	1.27897	1.30465	1.12714	1.16096	1.30743	1.31135	1.29192	1.2519	1.16203	1.29612	1.21907	1.17183	1.39171	1.39171
112	1.22338	1.21618	1.05441	1.22766	1.29857	1.33477	1.25522	1.26772	1.11403	1.14197	1.24756	1.14684	1.26732	1.20821	1.14684	1.13427	1.13379				1.18622	1.30854	1.3059	1.30892	1.13556	1.17888	1.31386	1.3178	1.28911	1.24805	1.15818	1.29109	1.18956	1.19984	1.38822	1.38822
116	1.21751	1.22101	1.06154	1.23139	1.29269	1.33319	1.25943	1.24291	1.10433	1.13226	1.26124	1.12269	1.2621	1.22453	1.12269	1.18614	1.0146				1.16406	1.25806	1.29957	1.33527	1.13769	1.14224	1.32532	1.32929	1.27845	1.25547	1.15356	1.28432	1.19206	1.20615	1.36514	1.36514
120	1.24058	1.21308	1.04745	1.21735	1.27327	1.33736	1.27377	1.25382	1.111	1.10643	1.26231	1.12098	1.22282	1.17908	1.12098	1.13269	1.08256				1.16436	1.24529	1.29331	1.33811	1.1524	1.15962	1.32085	1.32481	1.27721	1.26567	1.14832	1.29252	1.26079	1.15617	1.35211	1.35212
124	1.23819	1.23068	1.05581	1.23133	1.2914	1.34197	1.26104	1.26063	1.1006	1.141	1.26845	1.13513	1.21891	1.20645	1.13513	1.15733	1.09716				1.1922	1.23089	1.29822	1.29279	1.17506	1.19129	1.33399	1.33799	1.28758	1.31158	1.15434	1.28138	1.25779	1.15019	1.3745	1.3745
128	1.23536	1.21032	1.03398	1.24922	1.29219	1.35436	1.25201	1.25191	1.11898	1.13129	1.28808	1.14153	1.21418	1.19741	1.14153	1.18715	1.09105				1.19365	1.25077	1.29494	1.3336	1.1744	1.15109	1.33212	1.33612	1.28528	1.29636	1.17887	1.27896	1.25821	1.18488	1.36464	1.36464
132	1.22447	1.20877	1.03514	1.24624	1.31082	1.33866	1.25448	1.238	1.12383	1.11769	1.29068	1.17334	1.21972	1.21901	1.17334	1.14335	1.0961				1.19021	1.23132	1.32891	1.32438	1.16126	1.1556	1.29177	1.29565	1.27364	1.29304	1.15881	1.28159	1.25045	1.20332	1.33329	1.33329
136	1.23993	1.23154	1.0429	1.22282	1.26803	1.35723	1.27019	1.25191	1.11625	1.11148	1.21182	1.17666	1.23928	1.19621	1.17666	1.17937	1.08866				1.1869	1.22953	1.30643	1.32851	1.16745	1.19413	1.30156	1.30546	1.28183	1.27704	1.16421	1.29421	1.25765	1.20217	1.35749	1.35749
140	1.23852	1.21066	1.03944	1.23537	1.26354	1.35983	1.26969	1.27236	1.11261	1.13071	1.21759	1.15348	1.18989	1.18772	1.15348	1.15646	1.10114				1.19619	1.17736	1.30648	1.27915	1.15595	1.18678	1.29112	1.29499	1.28274	1.29387	1.15916	1.28149	1.25025	1.19782	1.36331	1.36331
144	1.2309	1.21498	1.04309	1.26233	1.2708	1.34615	1.25386	1.25327	1.11241	1.1711	1.19156	1.13894	1.23586	1.18613	1.13894	1.15704	1.08097				1.17371	1.17448	1.30398	1.28304	1.14641	1.16873	1.24462	1.24835	1.27562	1.31134	1.20673	1.28916	1.27502	1.19989	1.34615	1.34615
148	1.24418	1.20514	1.05871	1.28234	1.30529	1.34456	1.24657	1.25491	1.14079	1.1544	1.08717	1.13718	1.21011	1.19421	1.13718	1.18456	1.06477				1.19598	1.21752	1.33269	1.32716	1.1446	1.20639	1.23707	1.24078	1.27703	1.28998	1.18213	1.27652	1.31623	1.18929	1.36522	1.36522
152	1.25114	1.20031	1.04785	1.25656	1.26749	1.35277	1.22641	1.25791	1.11403	1.20276	1.089	1.11527	1.22184	1.1766	1.11527	1.13125	1.09477				1.19907	1.1784	1.33927	1.33028	1.14829	1.21129	1.24182	1.24555	1.27891	1.30516	1.15338	1.28592	1.35002	1.24676	1.34041	1.34041
156	1.24537	1.21567	1.04907	1.27675	1.296	1.35695	1.22666	1.28435	1.11363	1.17246	1.08085	1.06398	1.23244	1.19493	1.06398	1.16482	1.02124				1.21594	1.16764	1.31636	1.29478	1.13897	1.16799	1.19159	1.19517	1.2847	1.29812	1.14483	1.26521	1.36017	1.23839	1.36733	1.36733
160	1.23982	1.21101	1.04762	1.25252	1.27609	1.33765	1.20354	1.24782	1.10231	1.18489	1.06243	1.10971	1.23814	1.19125	1.10971	1.15963	1.09477				1.2034	1.18437	1.31751	1.28894	1.11515	1.18523	1.12795	1.13133	1.28214	1.30082	1.14368	1.26856	1.35976	1.27836	1.37424	1.37424
164	1.24951	1.20221	1.04604	1.27575	1.25133	1.34356	1.21652	1.241	1.09009	1.1779	1.1067	1.06754	1.26471	1.18989	1.06754	1.20357	1.11043				1.17717	1.21084	1.32994	1.27896	1.14058	1.17992	1.15991	1.16339	1.27699	1.29233	1.18057	1.28483	1.36271	1.18657	1.34465	1.34465
168	1.2482	1.20462	1.04764	1.25879	1.25884	1.3473	1.2211	1.23664	1.10756	1.1643	1.06464	1.12596	1.2683	1.19245	1.12596	1.20545	1.04991				1.10664	1.20546	1.31129	1.31384	1.14453	1.15798	1.145	1.14943	1.27762	1.27286	1.21302	1.27532	1.37738	1.26139	1.35329	1.35329
172	1.24799	1.20376	1.05191	1.23835	1.23043	1.35493	1.21689	1.23991	1.10353	1.16294	1.14169	1.09228	1.24352	1.21781	1.09228	1.15632	1.0154				1.07029	1.20823	1.33683	1.29222	1.13509	1.17471	1.1204	1.15376	1.27492	1.28791	1.19737	1.2553	1.33232	1.21631	1.34769	1.34769
176	1.24232	1.1991	1.05484	1.26824	1.2331	1.34845	1.17336	1.24155	1.1008	1.17285	1.15002	1.06359	1.28297	1.1862	1.06359	1.14162	1.04619				1.0743	1.263	1.30434	1.30513	1.13519	1.13627	1.07371	1.11693	1.27157	1.29515	1.21195	1.25336	1.37867	1.22621	1.35527	1.35527
180	1.24592	1.17184	1.0372	1.24692	1.2457	1.31937	1.16248	1.2331	1.10039	1.14546	1.18063	1.07037	1.25803	1.18084	1.07037	1.16871	0.920626				1.02059	1.24784	1.33915	1.29165	1.11841	1.15978	1.10773	1.11105	1.25786	1.26651	1.22421	1.25755	1.37328	1.20538	1.35271	1.35271
