# Supplementary material for: The GATAD2B-NuRD complex drives DNA:RNA hybrid-dependent chromatin boundary formation upon DNA damage
Source: EMBO J. 2024 May 8;43(12):8. doi: 10.1038/s44318-024-00111-7 (PMC11183058; doi:10.1038/s44318-024-00111-7)
Supplement: Supplementary file 5 — Source data Fig. 5 [file 44318_2024_111_MOESM5_ESM.zip › Figure 5/Figure 5C.xlsx]

## Sheet: Sheet1
siNC	siGATAD2B
1.24058	1.16436
1.21308	1.24529
1.04745	1.29331
1.21735	1.33811
1.27327	1.1524
1.33736	1.15962
1.27377	1.32085
1.25382	1.32481
1.111	1.27721
1.10643	1.26567
1.26231	1.14832
1.12098	1.29252
1.22282	1.26079
1.17908	1.15617
1.10988	1.35211
1.13269
1.08256
