# Supplementary material for: The GATAD2B-NuRD complex drives DNA:RNA hybrid-dependent chromatin boundary formation upon DNA damage
Source: EMBO J. 2024 May 8;43(12):8. doi: 10.1038/s44318-024-00111-7 (PMC11183058; doi:10.1038/s44318-024-00111-7)
Supplement: Supplementary file 6 — Source data Fig. 6 [file 44318_2024_111_MOESM6_ESM.zip]

Archive with 36 entries (33 files):
- Figure 6/
- __MACOSX/._Figure 6
- Figure 6/Figure 6A/
- __MACOSX/Figure 6/._Figure 6A
- Figure 6/Figure 6B/
- __MACOSX/Figure 6/._Figure 6B
- Figure 6/Figure 6E.xlsx
- __MACOSX/Figure 6/._Figure 6E.xlsx
- Figure 6/Figure 6A/+IR siBRCA1.tif
- __MACOSX/Figure 6/Figure 6A/._+IR siBRCA1.tif
- Figure 6/Figure 6A/Figure 6A.xlsx
- __MACOSX/Figure 6/Figure 6A/._Figure 6A.xlsx
- Figure 6/Figure 6A/+IR +RNH1.tif
- __MACOSX/Figure 6/Figure 6A/._+IR +RNH1.tif
- Figure 6/Figure 6A/siGATAD2B +IR.tif
- __MACOSX/Figure 6/Figure 6A/._siGATAD2B +IR.tif
- Figure 6/Figure 6A/+IR.tif
- __MACOSX/Figure 6/Figure 6A/._+IR.tif
- Figure 6/Figure 6A/+IR +DRB.tif
- __MACOSX/Figure 6/Figure 6A/._+IR +DRB.tif
- Figure 6/Figure 6A/siMBD3 +IR.tif
- __MACOSX/Figure 6/Figure 6A/._siMBD3 +IR.tif
- Figure 6/Figure 6B/+IR +siMBD3.tif
- __MACOSX/Figure 6/Figure 6B/._+IR +siMBD3.tif
- Figure 6/Figure 6B/+IR +RNH1.tif
- __MACOSX/Figure 6/Figure 6B/._+IR +RNH1.tif
- Figure 6/Figure 6B/Figure 6B.xlsx
- __MACOSX/Figure 6/Figure 6B/._Figure 6B.xlsx
- Figure 6/Figure 6B/+IR +siGATAD2B.tif
- __MACOSX/Figure 6/Figure 6B/._+IR +siGATAD2B.tif
- Figure 6/Figure 6B/+IR.tif
- __MACOSX/Figure 6/Figure 6B/._+IR.tif
- Figure 6/Figure 6B/+IR +siBRCA1.tif
- __MACOSX/Figure 6/Figure 6B/._+IR +siBRCA1.tif
- Figure 6/Figure 6B/+IR +DRB.tif
- __MACOSX/Figure 6/Figure 6B/._+IR +DRB.tif
