# Supplementary material for: The GATAD2B-NuRD complex drives DNA:RNA hybrid-dependent chromatin boundary formation upon DNA damage
Source: EMBO J. 2024 May 8;43(12):8. doi: 10.1038/s44318-024-00111-7 (PMC11183058; doi:10.1038/s44318-024-00111-7)
Supplement: Supplementary file 6 — Source data Fig. 6 [file 44318_2024_111_MOESM6_ESM.zip › Figure 6/Figure 6E.xlsx]

## Sheet: Sheet1
DSB1	si NC DMSO			si NC 4OHT			siGATAD2B 4OHT
+331 bp	0.675	0.49	0.761	2.12	2.07	1.6	2.15	2.27	1.42
+1618bp	0.535	0.314	0.416	1.38	0.987	0.933	1.7	0.919	1.25
+3500bp	0.523	0.402	0.309	0.662	0.781	0.859	1.41	1.09	1.03
DSB2	siNC DMSO			siNC +4OHT			siGATAD2B+4OHT
+364 nt	0.823	0.868	0.662	4.08	3.65	4.67	5.19	4.16	3.78
+1754 nt	0.878	0.927	0.795	1.87	1.75	2.29	1.97	2.68	2.32
+3564 nt	0.349	0.372	0.426	1.33	1.01	1.19	1.78	2.19	1.99
