# Supplementary material for: The GATAD2B-NuRD complex drives DNA:RNA hybrid-dependent chromatin boundary formation upon DNA damage
Source: EMBO J. 2024 May 8;43(12):8. doi: 10.1038/s44318-024-00111-7 (PMC11183058; doi:10.1038/s44318-024-00111-7)
Supplement: Supplementary file 6 — Source data Fig. 6 [file 44318_2024_111_MOESM6_ESM.zip › Figure 6/Figure 6A/Figure 6A.xlsx]

## Sheet: Sheet1
+IR	+RNH1 +IR	si GATAD2B +IR	si MBD3 +IR	siBRCA1 +IR
6	36	58	32	2
12	33	35	37	2
1	35	47	31	2
12	30	29	27	11
6	51	1	38	12
3	27	81	64	6
13	42	22	48	1
20	33	40	61	9
0	36	78	91	23
6	31	52	0	18
8	29	34	41	2
7	20	58	57	0
0	32	31		11
0	32	16	61	3
10	34	36	67	7
14	33	48	38	4
14	33	33	49	2
10	32	42	7	15
13	33	39	0	8
15	30	37	0	0
8	47	33	41	51
10	36	42	34	32
11	48	48	64	14
17	46	32	61	0
14	50	55	45	4
16	38	46	36	3
12	0	15	54	19
16	40	44	64	18
23	30	40	54	10
39	20	29	51	5
12	21	47	88	2
14	17	49	48	12
41	17	34	3	16
27	36	38	0	14
35	34	43	65	29
49	26	78	72	6
51	25	65	91	3
30	25	68	54	0
22	22	60	0	10
30	29	41	47	7
22	21	35	1	32
34	55	91	8	11
25	31	41	32	12
20	36	20	52	1
33	29	33	41	3
34	31	18	50	27
21	18	41	32	20
31	34	21	45	19
25	27	54	41	6
38	31	60	42	2
25	34		56	11
33	34	36	56	9
0	26	45	45	2
1	25	50	45	12
7	0	63	59	10
11	40	70	35	17
11	43	54	49	33
25	38	46	54	5
15	33	80	58	2
18	33	56	52	10
25	44		28	21
24	36		33	18
24	30	48	54	14
30	39	76	39	16
28	46	52	60	2
11	47	70	59	7
29	57	72	40	9
20	41	0	61	26
21			23	15
11		69	44	16
31		78	51	4
15		42	63	8
33		68	27	1
44		49	3	19
44		80	38	11
33		69	1	18
25		59	1	12
55		77	32	12
28		69	28
39		76	31
34		49	53
38		45	59
33		42	71
36		30	1
25		65	34
44		87	54
27		1	25
38			41
51		87	39
42		54	49
0		88	51
28		5	53
42		62	32
37		43	54
30		86	52
48		47	1
32		71	48
34			77
18		56	56
45		42	75
51		60	38
36		42	28
45			28
38			87
45			78
31			69
42			41
1			32
20			65
17			51
10			40
9			40
20			51
18			0
11			44
5			43
9			41
24			53
21			44
20			41
15			45
20			41
18			36
16			42
14			37
21			63
25			2
18			36
19			44
25
19
13
16
4
29
0
0
1
12
14
24
37
17
32
27
26
39
50
6
1
23
26
27
42
21
25
24
14
24
31
37
8
33
36
31
17
