# Supplementary material for: The GATAD2B-NuRD complex drives DNA:RNA hybrid-dependent chromatin boundary formation upon DNA damage
Source: EMBO J. 2024 May 8;43(12):8. doi: 10.1038/s44318-024-00111-7 (PMC11183058; doi:10.1038/s44318-024-00111-7)
Supplement: Supplementary file 6 — Source data Fig. 6 [file 44318_2024_111_MOESM6_ESM.zip › Figure 6/Figure 6B/Figure 6B.xlsx]

## Sheet: Sheet1
+IR	+RNH1 +IR	+DRB +IR	+si GATAD2B +IR	+si MBD3 +IR	+siBRCA1 +IR
109	187	148	127	123	15
58	53	88	176	70	14
158	197	60	134	187	15
95	44	137	134	54	16
52	181	48	150	58	17
46	43	61	97	73	15
143	99	64	59	182	15
71	108	130	59	54	89
70	31	135	53	58	113
51	119	64	120	156	4
17	132	105	96	52	24
80	90	70	23	212	37
6	111	117	40	136	13
11	76	160	99	57	9
46	196	0	49	36	13
23	92	62	50	84	16
65	125	168	55	88	4
35	109	34	24	66	64
87	62	30	105	46	36
75	96	149	159	28	5
50	149	9	115	74	4
61	109	125	53	61	74
28	167	56	110	48	32
50	147	35	163	41	26
83	95	30	125	16	3
28	135	53	156	67	20
50	171	90	61	85	45
45	107	30	117	66	56
30	138	102	125	37	93
21	160	54	45	110	25
26	62	62	232	43	12
24	137	27	71	65	30
26	82	39	65	99	60
21	79	49	124	111	2
1	64	37	81	64	4
20	181	97	116	164	12
19	138	123	39	118	23
19	69	173	123	93	53
18	66	62	135	63	74
9	65	78	86	86	0
35	62	120	107	67	9
3	97	50	51	35	13
43	61	13	136	47	17
33	67	75	257	62	36
16	165	58	36	14	22
1	38	19	18	19	3
17	63	31	169	30	3
23	27	52	45	13	6
13	105	24	109	21	55
8	108	110	47	61	61
6	149	179	96	73	14
4	107	133	70	33	80
0	82	96	155	68	3
112	97	42	157	55	17
7	124	117	106	22	31
116	79	34	13	176	27
71	77	55	81	40	68
93	53	71	153	99	20
18	124	55	72	40	4
20	48	120	123	67	4
14	192	141	104	99	5
8	24	138	23	56	10
81	79	17	27	111	23
56	143	26	25	65	26
105	146	65	205	13	15
69	100	63	71	59	105
57	40	39	65	128	11
148	47	92	19	65	46
53	65	29	28	73	28
40	67	72	72	41	18
22	65	144	139	70	15
61	129	31	64	28	5
104	91	182	120	114	37
29	77	75	156	144	5
117	179	121	198	99	18
55	157	101	187	22	35
29	125	89	64	36	14
2	26	88	55	77	16
24	116	95	160	83	23
6	107	94	99	22	24
9	74	120	175	200	10
139	48	104	75	34	19
11	111	128	47	74	12
54	133	34	179	130	15
70	84	32	126	48	4
11	161	55	71	76	12
60	98	132	38	84	0
6	49	62	181	97	57
36	52	75	51	133
109	73	55	127	115
39	51	158	141	16
132	49	24	43	43
66	47	41	192	57
15	61	63	40	91
46	22	125	104	46
20	35	67	28	119
77	29	76	40	82
33	55	86	63	182
12	82	66	94	32
12	59	31	89	22
4	22	76	93	45
45	23	29	89	33
87	134	78	206	17
7	43	42	59	26
83	125	89	164	205
140	71	112	119	201
61	194	197	71	84
17	112	11	111	26
65	54	61	88	58
19	51	78	216	148
101	20	71	122	120
78	49	121	132	122
83	35	87	142	162
31	28	60	144	52
30	81	107	41	53
39	78	80	94	120
83	67	47	82	67
57	9	89	40	63
94	208	83	108
6	13	74	85
101	25	63	185
14	57	170	31
83	75	60	20
79	39	37	166
24	20	141	98
8	72	61	51
27	44	63	51
40	31	200	62
54	49	67	80
105	35	57	201
59	40	60	97
58	58	121	81
84	79	181	36
158	149	60	55
33	64	60	105
146	26	90	79
44	121	90	46
36	17	165	198
8	77	96	72
81	3	162	146
65	45	158	30
52	11	110	138
38	152	39	172
36	61	90	44
36	19	80	24
57	21	44	29
70	42	22	17
42	30	29	178
34	64	76	50
57	16	52	86
129	126	75	28
129	151	118	33
54	43	99	41
23	54	3	48
51	78	89	13
31	30	6	50
52	21	28	50
45	47	45	37
54	47	88	51
106	65	59	38
148	57	33	183
39	13	51	18
40	94	122	138
15	4	23	128
61	49	64	80
7	33	95	45
4	124	26	105
158	89	40	198
49	48	200	94
172	148	73	219
64	5	117	121
0	34	67	71
41	7	98	72
	114	101	56
	82	64	18
	66	64	89
	26	73	74
	84	40	133
	140	31	87
	144	32	89
	39	33	117
	29	109	95
	46	90	232
	17	32	69
	34	63	65
	55	134	92
	25	250	161
	86	39	225
	39	0	162
	24	38	98
	28	40	87
	33	35	76
	24	18	61
	24	39	101
	19	68	142
	72	36	166
	23	83	39
	7	188	190
	8	47	118
	34	45	28
	16	36	143
	47	65	145
	86	77	91
	20	47	50
	21	45	101
	20		69
	21		73
	29		72
	48		121
	107		124
	42		90
	48		148
	57		221
	114		82
	48		134
	42		135
	97		76
	112		203
	186		96
	32		102
	88		71
	99		152
	55
	38
	124
	223
	63
	28
	196
	78
	19
	42
	77
	94
	55
	104
	67
	181
	46
	65
	98
	179
	101
	64
	118
	31
	156
	180
	143
	53
	141
	197
	54
	117
	107
	122
	184
	172
	87
	68
	77
	34
	100
