# Supplementary material for: The GATAD2B-NuRD complex drives DNA:RNA hybrid-dependent chromatin boundary formation upon DNA damage
Source: EMBO J. 2024 May 8;43(12):8. doi: 10.1038/s44318-024-00111-7 (PMC11183058; doi:10.1038/s44318-024-00111-7)
Supplement: Supplementary file 7 — Source data Fig. 7 [file 44318_2024_111_MOESM7_ESM.zip]

Archive with 28 entries (26 files):
- Figure 7/
- __MACOSX/._Figure 7
- Figure 7/Figure 7C/
- __MACOSX/Figure 7/._Figure 7C
- Figure 7/Figure 7A.xlsx
- __MACOSX/Figure 7/._Figure 7A.xlsx
- Figure 7/Figure 7B.xlsx
- __MACOSX/Figure 7/._Figure 7B.xlsx
- Figure 7/Figure 7C/siGATAD2B +IR +6hr recovery.tif
- __MACOSX/Figure 7/Figure 7C/._siGATAD2B +IR +6hr recovery.tif
- Figure 7/Figure 7C/siMBD3 +IR +6hrs recovery.tif
- __MACOSX/Figure 7/Figure 7C/._siMBD3 +IR +6hrs recovery.tif
- Figure 7/Figure 7C/siNC -IR.tif
- __MACOSX/Figure 7/Figure 7C/._siNC -IR.tif
- Figure 7/Figure 7C/siGATAD2B -IR.tif
- __MACOSX/Figure 7/Figure 7C/._siGATAD2B -IR.tif
- Figure 7/Figure 7C/siGATAD2B +IR.tif
- __MACOSX/Figure 7/Figure 7C/._siGATAD2B +IR.tif
- Figure 7/Figure 7C/siNC +IR.tif
- __MACOSX/Figure 7/Figure 7C/._siNC +IR.tif
- Figure 7/Figure 7C/siNC +IR +6hrs recovery.tif
- __MACOSX/Figure 7/Figure 7C/._siNC +IR +6hrs recovery.tif
- Figure 7/Figure 7C/siMBD3 -IR.tif
- __MACOSX/Figure 7/Figure 7C/._siMBD3 -IR.tif
- Figure 7/Figure 7C/siMBD3 +IR.tif
- __MACOSX/Figure 7/Figure 7C/._siMBD3 +IR.tif
- Figure 7/Figure 7C/Figure 7C.xlsx
- __MACOSX/Figure 7/Figure 7C/._Figure 7C.xlsx
