# Supplementary material for: The GATAD2B-NuRD complex drives DNA:RNA hybrid-dependent chromatin boundary formation upon DNA damage
Source: EMBO J. 2024 May 8;43(12):8. doi: 10.1038/s44318-024-00111-7 (PMC11183058; doi:10.1038/s44318-024-00111-7)
Supplement: Supplementary file 7 — Source data Fig. 7 [file 44318_2024_111_MOESM7_ESM.zip › Figure 7/Figure 7A.xlsx]

## Sheet: Sheet1
	-4OHT			+4OHT								-4OHT			+4OHT
control	1	1	1	1.16912	1.22353	1.06618					si control	1	1	1	1.12869	1.18064	1.28251
RNH1	1	1	1	0.707865	0.764045	0.646067					si GATAD2B	1	1	1	0.769322	0.724214	0.802688
