# Supplementary material for: The GATAD2B-NuRD complex drives DNA:RNA hybrid-dependent chromatin boundary formation upon DNA damage
Source: EMBO J. 2024 May 8;43(12):8. doi: 10.1038/s44318-024-00111-7 (PMC11183058; doi:10.1038/s44318-024-00111-7)
Supplement: Supplementary file 7 — Source data Fig. 7 [file 44318_2024_111_MOESM7_ESM.zip › Figure 7/Figure 7B.xlsx]

## Sheet: Sheet1
si control	si MBD3	si GATAD2B		control	ATR i	DNA-PKi
3.11	1.93	1.76		5.95	2.03	10.36
2.99	2.01	1.87		5.67	2.03	9.63
2.87	1.96	1.93		6.71	1.77	10.68
