# Supplementary material for: The GATAD2B-NuRD complex drives DNA:RNA hybrid-dependent chromatin boundary formation upon DNA damage
Source: EMBO J. 2024 May 8;43(12):8. doi: 10.1038/s44318-024-00111-7 (PMC11183058; doi:10.1038/s44318-024-00111-7)
Supplement: Supplementary file 7 — Source data Fig. 7 [file 44318_2024_111_MOESM7_ESM.zip › Figure 7/Figure 7C/Figure 7C.xlsx]

## Sheet: Sheet1
	-IR
siNC	7.67525	2.07007	0.036689	0.044837	1.71174	5.39181	1.2389	7.02893	1.36617	0.285074	0	2.49976	3.6886	3.11323	0	15.1917	0		0.209819	1.99547	0.352585	4.00767	31.9916	0.03562	0.043531	1.66188	5.23476	1.20282	6.8242	0	0.110757	1.89623	0.012891	2.35199	2.24286	0.220369	7.4517	2.00977	1.32638	0.276771	0	2.42695	3.58116	3.02255	0	14.7493	0	0	50.214
siMBD3	3.92988	0.070114	0	3.25422	1.66835	1.04999	13.1692	0.430039	12.799	0.598493	4.00848	0.071516	0	0.43864	13.055	0.610463	1.3818	0.207803	0	26.6958	0	0.904837	1.67498	0.713333	0	0.384842	0	0	0.697308	7.37464	14.9136	2.56272	0.152671	1.3818	0.207803	0	0	0.904837	1.67498	0.713333	0	0.384842	0	0	0.676998	6.15984	12.4792	2.48808	0.148224
siGATAD2B	11.3971	0.083164	10.2313	3.2014	0.007184	6.18299	0.055688	0	17.2624	0.320161	1.47527	4.25264	0.702367	5.75455	5.9767	1.05244	0.678056	16.1319	0.020635	0.412371	0	0.208709	0	0	4.03605	0	1.38091	4.00447	5.17209	5.84233	1.02878	0.662811	18.7018	0.021667	0.43299	0	0.219144	0	4.23785	0	1.44995	0	5.4307	6.78438	0	1.44211	4.12803	0	0.117459
[truncated: 114 more columns]
